# Supplementary material for: cis-Chloridobis(4,4′-dimethyl-2,2′-bipyridine-κ2 N,N′)oxidovanadium(IV) chloride ethanol monosolvate monohydrate
Source: Acta Crystallogr Sect E Struct Rep Online. 2012 Sep 29;68(Pt 10):m1311–2. doi: 10.1107/S1600536812040251 (PMC3470179; doi:10.1107/S1600536812040251)
Supplement: Supplementary file 1 [file e-68-m1311-sup1.cif]

##############################################################################
#                                                                            #
# This CIF contains the data in a paper accepted for publication in          #
# Acta Crystallographica Section E. It conforms to the requirements of       #
# Notes for Authors for Acta Crystallographica Section E, and has been       #
# peer reviewed under the auspices of the IUCr Commission on Journals.       #
#                                                                            #
# Full details of the Crystallographic Information File format               #
# are given in the paper "The Crystallographic Information File (CIF):       #
# a New Standard Archive File for Crystallography" by S. R. Hall, F. H.      #
# Allen and I. D. Brown [Acta Cryst. (1991), A47, 655-685].                  #
#                                                                            #
# The current version of the core CIF dictionary is obtainable from          #
# ftp://ftp.iucr.org/pub/cif_core.dic.                                       #
#                                                                            #
# Software is freely available for graphical display of the structure(s)     #
# in this CIF. For information consult the CIF software page                 #
# http://www.iucr.org/resources/cif/software.                                #
#                                                                            #
# This file may be used for bona fide research purposes within the           #
# scientific community so long as proper attribution is given to the journal # 
# article from which it was obtained.                                        #
#                                                                            #
##############################################################################
data_I
_audit_creation_method     SHELXL-97
_chemical_name_systematic
;
<i>cis</i>-Chloridobis(4,4'-dimethyl-2,2'-bipyridine-
\k^2^<i>N</i>,<i>N</i>')oxidovanadium(IV) chloride ethanol monosolvate
monohydrate
;
_chemical_name_common     ?
_chemical_formula_moiety     'C24 H24 Cl N4 O V +, Cl -, C2 H6 O, H2 O'
_chemical_formula_sum     'C26 H32 Cl2 N4 O3 V'
_chemical_formula_iupac     '[V Cl O (C12 H12 N2)2] Cl, C2 H6 O, H2 O'
_chemical_formula_weight     570.40
_chemical_melting_point     ?
_symmetry_cell_setting     triclinic
_symmetry_space_group_name_H-M     'P -1'
_symmetry_space_group_name_Hall     '-P 1'
loop_
    _symmetry_equiv_pos_as_xyz
    'x, y, z'
    '-x, -y, -z'
_cell_length_a     9.6955(11)
_cell_length_b     10.9905(12)
_cell_length_c     14.5739(17)
_cell_angle_alpha     68.711(2)
_cell_angle_beta     72.401(2)
_cell_angle_gamma     81.381(2)
_cell_volume     1377.9(3)
_cell_formula_units_Z     2
_cell_measurement_reflns_used     600
_cell_measurement_theta_min     3.0
_cell_measurement_theta_max     26.0
_cell_measurement_temperature     120(2)
_exptl_crystal_description     prism
_exptl_crystal_colour     green
_exptl_crystal_size_max     0.32
_exptl_crystal_size_mid     0.14
_exptl_crystal_size_min     0.09
_exptl_crystal_density_diffrn     1.375
_exptl_crystal_density_meas     ?
_exptl_crystal_density_method     'not measured'
_exptl_crystal_F_000     594
_exptl_absorpt_coefficient_mu     0.588
_exptl_absorpt_correction_type     multi-scan
_exptl_absorpt_process_details     '(SADABS; Sheldrick, 1996)'
_exptl_absorpt_correction_T_min     0.926
_exptl_absorpt_correction_T_max     0.954
_exptl_special_details     ?
_diffrn_ambient_temperature     120(2)
_diffrn_radiation_type     MoK\a
_diffrn_radiation_wavelength     0.71073
_diffrn_radiation_source     'fine-focus sealed tube'
_diffrn_radiation_monochromator     graphite
_diffrn_measurement_device_type     'Bruker SMART 1000 CCD'
_diffrn_measurement_method     '\f and \w scans'
_diffrn_detector_area_resol_mean     ?
_diffrn_reflns_number     12257
_diffrn_reflns_av_R_equivalents     0.0259
_diffrn_reflns_av_sigmaI/netI     0.0341
_diffrn_reflns_theta_min     1.99
_diffrn_reflns_theta_max     25.99
_diffrn_reflns_theta_full     25.99
_diffrn_measured_fraction_theta_max     0.990
_diffrn_measured_fraction_theta_full     0.990
_diffrn_reflns_limit_h_min     -11
_diffrn_reflns_limit_h_max     11
_diffrn_reflns_limit_k_min     -13
_diffrn_reflns_limit_k_max     13
_diffrn_reflns_limit_l_min     -17
_diffrn_reflns_limit_l_max     17
_diffrn_standards_number     ?
_diffrn_standards_interval_count     ?
_diffrn_standards_interval_time     ?
_diffrn_standards_decay_%     ?
_refine_special_details
;
Refinement of <i>F</i>^2^ against ALL reflections. The weighted <i>R</i>-factor
<i>wR</i> and goodness of fit <i>S</i> are based on <i>F</i>^2^, conventional
<i>R</i>-factors <i>R</i> are based on <i>F</i>, with <i>F</i> set to zero for
negative <i>F</i>^2^. The threshold expression of <i>F</i>^2^ >
\s(<i>F</i>^2^) is used only for calculating <i>R</i>-factors(gt) <i>etc</i>.
and is not relevant to the choice of reflections for refinement.
<i>R</i>-factors based on <i>F</i>^2^ are statistically about twice as large
as those based on <i>F</i>, and <i>R</i>- factors based on ALL data will be
even larger.
;
_reflns_number_total     5363
_reflns_number_gt     4398
_reflns_threshold_expression     I>2\s(I)
_refine_ls_structure_factor_coef     Fsqd
_refine_ls_matrix_type     full
_refine_ls_R_factor_all     0.0741
_refine_ls_R_factor_gt     0.0622
_refine_ls_wR_factor_gt     0.1362
_refine_ls_wR_factor_ref     0.1442
_refine_ls_goodness_of_fit_ref     1.001
_refine_ls_restrained_S_all     1.001
_refine_ls_number_reflns     5363
_refine_ls_number_parameters     330
_refine_ls_number_restraints     0
_refine_ls_hydrogen_treatment     constr
_refine_ls_weighting_scheme     calc
_refine_ls_weighting_details
         'calc w=1/[\s^2^(Fo^2^)+(0.0480P)^2^+3.9160P] where P=(Fo^2^+2Fc^2^)/3'
_atom_sites_solution_hydrogens     geom
_atom_sites_solution_primary     direct
_atom_sites_solution_secondary     difmap
_refine_ls_shift/su_max     0.000
_refine_ls_shift/su_mean     0.000
_refine_diff_density_max     2.091
_refine_diff_density_min     -0.894
_refine_ls_extinction_method     none
_refine_ls_extinction_coef     ?
loop_
    _atom_type_symbol
    _atom_type_description
    _atom_type_scat_dispersion_real
    _atom_type_scat_dispersion_imag
    _atom_type_scat_source
    'C' 'C' 0.0033 0.0016
                         'International Tables Vol C Tables 4.2.6.8 and 6.1.1.4'
    'H' 'H' 0.0000 0.0000
                         'International Tables Vol C Tables 4.2.6.8 and 6.1.1.4'
    'N' 'N' 0.0061 0.0033
                         'International Tables Vol C Tables 4.2.6.8 and 6.1.1.4'
    'O' 'O' 0.0106 0.0060
                         'International Tables Vol C Tables 4.2.6.8 and 6.1.1.4'
    'Cl' 'Cl' 0.1484 0.1585
                         'International Tables Vol C Tables 4.2.6.8 and 6.1.1.4'
    'V' 'V' 0.3005 0.5294
                         'International Tables Vol C Tables 4.2.6.8 and 6.1.1.4'
_computing_data_collection     'SMART (Bruker, 2007)'
_computing_cell_refinement     'SAINT (Bruker, 2007)'
_computing_data_reduction     'SAINT (Bruker, 2007)'
_computing_structure_solution     'SHELXS97 (Sheldrick, 2008)'
_computing_structure_refinement     'SHELXL97 (Sheldrick, 2008)'
_computing_molecular_graphics
            'SHELXTL (Sheldrick, 2008) and Mercury (Macrae <i>et al.</i>, 2006)'
_computing_publication_material     'SHELXTL (Sheldrick, 2008)'
loop_
    _atom_site_type_symbol
    _atom_site_label
    _atom_site_fract_x
    _atom_site_fract_y
    _atom_site_fract_z
    _atom_site_U_iso_or_equiv
    _atom_site_adp_type
    _atom_site_calc_flag
    _atom_site_refinement_flags
    _atom_site_occupancy
    _atom_site_symmetry_multiplicity
    _atom_site_disorder_assembly
    _atom_site_disorder_group
    V V1 0.17871(6) 0.53590(5) 0.73759(4) 0.02822(16) Uani d . 1 1 . .
    Cl Cl1 0.10808(9) 0.45573(9) 0.63211(6) 0.0368(2) Uani d . 1 1 . .
    O O1 0.0514(2) 0.6517(2) 0.74454(15) 0.0278(5) Uani d . 1 1 . .
    N N1 0.3293(3) 0.6612(3) 0.61322(19) 0.0269(6) Uani d . 1 1 . .
    N N2 0.3918(3) 0.4168(2) 0.71332(19) 0.0259(6) Uani d . 1 1 . .
    N N4 0.0941(3) 0.3772(3) 0.86974(19) 0.0252(5) Uani d . 1 1 . .
    N N3 0.2635(3) 0.5586(3) 0.84871(18) 0.0240(5) Uani d . 1 1 . .
    C C1 0.2904(4) 0.7853(3) 0.5636(2) 0.0312(7) Uani d . 1 1 . .
    H H1B 0.1937 0.8162 0.5863 0.037 Uiso calc R 1 1 . .
    C C2 0.3840(4) 0.8699(3) 0.4815(2) 0.0327(7) Uani d . 1 1 . .
    H H2A 0.3525 0.9572 0.4496 0.039 Uiso calc R 1 1 . .
    C C3 0.5253(4) 0.8251(3) 0.4462(2) 0.0320(7) Uani d . 1 1 . .
    C C4 0.5655(4) 0.6968(3) 0.4970(2) 0.0302(7) Uani d . 1 1 . .
    H H4A 0.6610 0.6634 0.4745 0.036 Uiso calc R 1 1 . .
    C C5 0.4672(4) 0.6175(3) 0.5801(2) 0.0263(7) Uani d . 1 1 . .
    C C6 0.5039(3) 0.4814(3) 0.6387(2) 0.0260(6) Uani d . 1 1 . .
    C C7 0.6429(4) 0.4240(3) 0.6201(2) 0.0301(7) Uani d . 1 1 . .
    H H7A 0.7195 0.4724 0.5674 0.036 Uiso calc R 1 1 . .
    C C8 0.6698(4) 0.2963(3) 0.6784(2) 0.0308(7) Uani d . 1 1 . .
    C C9 0.5540(4) 0.2300(3) 0.7545(2) 0.0304(7) Uani d . 1 1 . .
    H H9A 0.5676 0.1422 0.7961 0.036 Uiso calc R 1 1 . .
    C C10 0.4187(4) 0.2928(3) 0.7691(2) 0.0279(7) Uani d . 1 1 . .
    H H10A 0.3406 0.2458 0.8213 0.033 Uiso calc R 1 1 . .
    C C11 0.6322(4) 0.9131(4) 0.3567(3) 0.0401(9) Uani d . 1 1 . .
    H H11A 0.5933 0.9458 0.2970 0.060 Uiso calc R 1 1 . .
    H H11B 0.7239 0.8636 0.3412 0.060 Uiso calc R 1 1 . .
    H H11C 0.6488 0.9870 0.3740 0.060 Uiso calc R 1 1 . .
    C C12 0.8190(4) 0.2308(4) 0.6607(3) 0.0419(9) Uani d . 1 1 . .
    H H12A 0.8857 0.2776 0.6735 0.063 Uiso calc R 1 1 . .
    H H12B 0.8531 0.2321 0.5898 0.063 Uiso calc R 1 1 . .
    H H12C 0.8151 0.1401 0.7072 0.063 Uiso calc R 1 1 . .
    C C13 0.3489(3) 0.6528(3) 0.8329(2) 0.0271(7) Uani d . 1 1 . .
    H H13A 0.3865 0.7092 0.7648 0.033 Uiso calc R 1 1 . .
    C C14 0.3850(3) 0.6718(3) 0.9109(2) 0.0290(7) Uani d . 1 1 . .
    H H14A 0.4462 0.7401 0.8964 0.035 Uiso calc R 1 1 . .
    C C15 0.3314(3) 0.5907(3) 1.0113(2) 0.0284(7) Uani d . 1 1 . .
    C C16 0.2466(3) 0.4899(3) 1.0274(2) 0.0268(7) Uani d . 1 1 . .
    H H16A 0.2111 0.4304 1.0945 0.032 Uiso calc R 1 1 . .
    C C17 0.2136(3) 0.4755(3) 0.9458(2) 0.0235(6) Uani d . 1 1 . .
    C C18 0.1223(3) 0.3723(3) 0.9571(2) 0.0229(6) Uani d . 1 1 . .
    C C19 0.0696(3) 0.2746(3) 1.0491(2) 0.0267(6) Uani d . 1 1 . .
    H H19A 0.0920 0.2722 1.1088 0.032 Uiso calc R 1 1 . .
    C C20 -0.0157(3) 0.1802(3) 1.0546(2) 0.0284(7) Uani d . 1 1 . .
    C C21 -0.0451(3) 0.1869(3) 0.9656(3) 0.0309(7) Uani d . 1 1 . .
    H H21A -0.1036 0.1243 0.9663 0.037 Uiso calc R 1 1 . .
    C C22 0.0116(3) 0.2859(3) 0.8754(2) 0.0291(7) Uani d . 1 1 . .
    H H22A -0.0090 0.2892 0.8148 0.035 Uiso calc R 1 1 . .
    C C23 0.3648(4) 0.6126(4) 1.0986(3) 0.0380(8) Uani d . 1 1 . .
    H H23A 0.3052 0.5570 1.1637 0.057 Uiso calc R 1 1 . .
    H H23B 0.3434 0.7046 1.0933 0.057 Uiso calc R 1 1 . .
    H H23C 0.4675 0.5905 1.0955 0.057 Uiso calc R 1 1 . .
    C C24 -0.0717(4) 0.0744(3) 1.1545(3) 0.0384(8) Uani d . 1 1 . .
    H H24A -0.1447 0.0271 1.1483 0.058 Uiso calc R 1 1 . .
    H H24B -0.1156 0.1133 1.2080 0.058 Uiso calc R 1 1 . .
    H H24C 0.0085 0.0135 1.1724 0.058 Uiso calc R 1 1 . .
    Cl Cl2 0.35132(10) 0.10613(9) 0.13262(9) 0.0482(3) Uani d . 1 1 . .
    O O1S 0.3730(3) 0.1709(3) 0.3197(2) 0.0526(7) Uani d . 1 1 . .
    H H1S 0.3480 0.1380 0.2767 0.063 Uiso d R 1 1 . .
    O O1W 0.3211(3) 0.0038(3) 0.9589(2) 0.0505(7) Uani d . 1 1 . .
    H H1W 0.2964 0.0315 1.0088 0.061 Uiso d R 1 1 . .
    H H2W 0.4102 -0.0247 0.9268 0.061 Uiso d R 1 1 . .
    C C1S 0.2544(5) 0.2599(4) 0.3334(3) 0.0511(10) Uani d . 1 1 . .
    H H1SA 0.2162 0.2901 0.2726 0.061 Uiso calc R 1 1 . .
    H H1SB 0.2877 0.3371 0.3391 0.061 Uiso calc R 1 1 . .
    C C2S 0.1359(5) 0.2007(6) 0.4266(3) 0.0722(15) Uani d . 1 1 . .
    H H2SA 0.0615 0.2685 0.4382 0.108 Uiso calc R 1 1 . .
    H H2SB 0.1756 0.1620 0.4859 0.108 Uiso calc R 1 1 . .
    H H2SC 0.0927 0.1326 0.4170 0.108 Uiso calc R 1 1 . .
loop_
    _atom_site_aniso_label
    _atom_site_aniso_U_11
    _atom_site_aniso_U_22
    _atom_site_aniso_U_33
    _atom_site_aniso_U_12
    _atom_site_aniso_U_13
    _atom_site_aniso_U_23
    V1 0.0275(3) 0.0332(3) 0.0219(3) -0.0078(2) -0.0058(2) -0.0050(2)
    Cl1 0.0360(5) 0.0488(5) 0.0279(4) -0.0096(4) -0.0037(3) -0.0165(4)
    O1 0.0276(11) 0.0311(11) 0.0173(10) -0.0014(9) 0.0052(8) -0.0089(9)
    N1 0.0318(14) 0.0295(14) 0.0196(12) -0.0053(11) -0.0031(11) -0.0102(11)
    N2 0.0328(14) 0.0264(13) 0.0188(12) -0.0083(11) -0.0039(11) -0.0078(10)
    N4 0.0222(13) 0.0311(14) 0.0208(12) -0.0054(10) -0.0019(10) -0.0086(11)
    N3 0.0203(12) 0.0307(13) 0.0196(12) -0.0037(10) -0.0018(10) -0.0088(10)
    C1 0.0371(18) 0.0299(17) 0.0264(16) -0.0033(14) -0.0077(14) -0.0094(13)
    C2 0.043(2) 0.0282(16) 0.0235(16) -0.0093(14) -0.0060(14) -0.0045(13)
    C3 0.043(2) 0.0338(17) 0.0197(15) -0.0132(15) -0.0029(14) -0.0100(13)
    C4 0.0326(17) 0.0341(17) 0.0258(16) -0.0071(14) -0.0014(13) -0.0153(14)
    C5 0.0341(17) 0.0289(16) 0.0192(14) -0.0075(13) -0.0055(12) -0.0107(12)
    C6 0.0307(16) 0.0304(16) 0.0188(14) -0.0069(13) -0.0023(12) -0.0120(12)
    C7 0.0307(17) 0.0334(17) 0.0248(16) -0.0082(13) 0.0006(13) -0.0122(13)
    C8 0.0311(17) 0.0384(18) 0.0293(16) -0.0005(14) -0.0070(13) -0.0200(14)
    C9 0.0348(18) 0.0301(16) 0.0271(16) -0.0024(14) -0.0057(14) -0.0125(13)
    C10 0.0310(17) 0.0276(16) 0.0241(15) -0.0063(13) -0.0021(13) -0.0099(13)
    C11 0.051(2) 0.0370(19) 0.0270(17) -0.0181(17) 0.0017(16) -0.0083(15)
    C12 0.0327(19) 0.048(2) 0.045(2) 0.0002(16) -0.0086(16) -0.0181(18)
    C13 0.0263(16) 0.0268(15) 0.0248(15) -0.0061(12) -0.0012(12) -0.0076(13)
    C14 0.0266(16) 0.0314(17) 0.0303(16) -0.0056(13) -0.0029(13) -0.0142(14)
    C15 0.0262(16) 0.0322(17) 0.0306(17) 0.0024(13) -0.0085(13) -0.0156(14)
    C16 0.0269(16) 0.0305(16) 0.0221(15) 0.0023(13) -0.0050(12) -0.0105(13)
    C17 0.0211(15) 0.0262(15) 0.0224(15) 0.0007(12) -0.0041(12) -0.0094(12)
    C18 0.0211(14) 0.0243(15) 0.0225(14) 0.0020(11) -0.0043(12) -0.0093(12)
    C19 0.0285(16) 0.0271(15) 0.0221(15) -0.0012(12) -0.0040(12) -0.0077(12)
    C20 0.0245(15) 0.0247(15) 0.0284(16) -0.0006(12) 0.0021(13) -0.0078(13)
    C21 0.0254(16) 0.0291(16) 0.0347(18) -0.0055(13) -0.0035(13) -0.0089(14)
    C22 0.0266(16) 0.0340(17) 0.0300(17) -0.0069(13) -0.0062(13) -0.0135(14)
    C23 0.045(2) 0.043(2) 0.0341(19) -0.0044(16) -0.0155(16) -0.0176(16)
    C24 0.041(2) 0.0316(18) 0.0310(18) -0.0087(15) 0.0018(15) -0.0037(15)
    Cl2 0.0400(5) 0.0330(5) 0.0766(7) 0.0011(4) -0.0211(5) -0.0208(5)
    O1S 0.0405(15) 0.0630(18) 0.0399(15) -0.0082(13) -0.0101(12) 0.0009(13)
    O1W 0.0354(14) 0.0557(17) 0.0618(18) -0.0113(12) -0.0108(13) -0.0195(14)
    C1S 0.055(3) 0.048(2) 0.048(2) -0.004(2) -0.022(2) -0.0080(19)
    C2S 0.058(3) 0.102(4) 0.040(2) 0.012(3) -0.010(2) -0.012(3)
_geom_special_details
;
All e.s.d.'s (except the e.s.d. in the dihedral angle between two l.s. planes)
are estimated using the full covariance matrix. The cell e.s.d.'s are taken
into account individually in the estimation of e.s.d.'s in distances, angles
and torsion angles; correlations between e.s.d.'s in cell parameters are only
used when they are defined by crystal symmetry. An approximate (isotropic)
treatment of cell e.s.d.'s is used for estimating e.s.d.'s involving l.s.
planes.
;
loop_
    _geom_bond_atom_site_label_1
    _geom_bond_atom_site_label_2
    _geom_bond_site_symmetry_2
    _geom_bond_distance
    _geom_bond_publ_flag
    V1 O1 . 1.643(2) ?
    V1 N4 . 2.112(3) ?
    V1 N1 . 2.122(3) ?
    V1 N3 . 2.126(3) ?
    V1 N2 . 2.278(3) ?
    V1 Cl1 . 2.3259(10) ?
    N1 C1 . 1.349(4) ?
    N1 C5 . 1.355(4) ?
    N2 C10 . 1.343(4) ?
    N2 C6 . 1.351(4) ?
    N4 C22 . 1.339(4) ?
    N4 C18 . 1.362(4) ?
    N3 C13 . 1.334(4) ?
    N3 C17 . 1.360(4) ?
    C1 C2 . 1.381(5) ?
    C1 H1B . 0.9500 ?
    C2 C3 . 1.392(5) ?
    C2 H2A . 0.9500 ?
    C3 C4 . 1.393(5) ?
    C3 C11 . 1.509(4) ?
    C4 C5 . 1.385(4) ?
    C4 H4A . 0.9500 ?
    C5 C6 . 1.480(4) ?
    C6 C7 . 1.392(5) ?
    C7 C8 . 1.384(5) ?
    C7 H7A . 0.9500 ?
    C8 C9 . 1.388(5) ?
    C8 C12 . 1.508(5) ?
    C9 C10 . 1.382(5) ?
    C9 H9A . 0.9500 ?
    C10 H10A . 0.9500 ?
    C11 H11A . 0.9800 ?
    C11 H11B . 0.9800 ?
    C11 H11C . 0.9800 ?
    C12 H12A . 0.9800 ?
    C12 H12B . 0.9800 ?
    C12 H12C . 0.9800 ?
    C13 C14 . 1.377(5) ?
    C13 H13A . 0.9500 ?
    C14 C15 . 1.392(5) ?
    C14 H14A . 0.9500 ?
    C15 C16 . 1.388(5) ?
    C15 C23 . 1.508(4) ?
    C16 C17 . 1.387(4) ?
    C16 H16A . 0.9500 ?
    C17 C18 . 1.474(4) ?
    C18 C19 . 1.384(4) ?
    C19 C20 . 1.387(4) ?
    C19 H19A . 0.9500 ?
    C20 C21 . 1.385(5) ?
    C20 C24 . 1.499(4) ?
    C21 C22 . 1.384(5) ?
    C21 H21A . 0.9500 ?
    C22 H22A . 0.9500 ?
    C23 H23A . 0.9800 ?
    C23 H23B . 0.9800 ?
    C23 H23C . 0.9800 ?
    C24 H24A . 0.9800 ?
    C24 H24B . 0.9800 ?
    C24 H24C . 0.9800 ?
    O1S C1S . 1.408(5) ?
    O1S H1S . 0.9310 ?
    O1W H1W . 0.8444 ?
    O1W H2W . 0.9188 ?
    C1S C2S . 1.493(6) ?
    C1S H1SA . 0.9900 ?
    C1S H1SB . 0.9900 ?
    C2S H2SA . 0.9800 ?
    C2S H2SB . 0.9800 ?
    C2S H2SC . 0.9800 ?
loop_
    _geom_angle_atom_site_label_1
    _geom_angle_atom_site_label_2
    _geom_angle_atom_site_label_3
    _geom_angle_site_symmetry_1
    _geom_angle_site_symmetry_3
    _geom_angle
    _geom_angle_publ_flag
    O1 V1 N4 . . 102.71(10) ?
    O1 V1 N1 . . 94.54(11) ?
    N4 V1 N1 . . 160.77(11) ?
    O1 V1 N3 . . 94.03(11) ?
    N4 V1 N3 . . 77.27(10) ?
    N1 V1 N3 . . 93.27(10) ?
    O1 V1 N2 . . 165.96(10) ?
    N4 V1 N2 . . 88.49(10) ?
    N1 V1 N2 . . 73.27(10) ?
    N3 V1 N2 . . 80.04(9) ?
    O1 V1 Cl1 . . 98.86(8) ?
    N4 V1 Cl1 . . 92.74(8) ?
    N1 V1 Cl1 . . 92.94(7) ?
    N3 V1 Cl1 . . 165.19(8) ?
    N2 V1 Cl1 . . 88.91(7) ?
    C1 N1 C5 . . 118.0(3) ?
    C1 N1 V1 . . 121.3(2) ?
    C5 N1 V1 . . 120.6(2) ?
    C10 N2 C6 . . 117.4(3) ?
    C10 N2 V1 . . 126.8(2) ?
    C6 N2 V1 . . 115.8(2) ?
    C22 N4 C18 . . 118.1(3) ?
    C22 N4 V1 . . 125.9(2) ?
    C18 N4 V1 . . 115.9(2) ?
    C13 N3 C17 . . 118.5(3) ?
    C13 N3 V1 . . 125.8(2) ?
    C17 N3 V1 . . 115.40(19) ?
    N1 C1 C2 . . 123.4(3) ?
    N1 C1 H1B . . 118.3 ?
    C2 C1 H1B . . 118.3 ?
    C1 C2 C3 . . 118.8(3) ?
    C1 C2 H2A . . 120.6 ?
    C3 C2 H2A . . 120.6 ?
    C2 C3 C4 . . 117.9(3) ?
    C2 C3 C11 . . 121.2(3) ?
    C4 C3 C11 . . 121.0(3) ?
    C5 C4 C3 . . 120.5(3) ?
    C5 C4 H4A . . 119.7 ?
    C3 C4 H4A . . 119.7 ?
    N1 C5 C4 . . 121.3(3) ?
    N1 C5 C6 . . 115.5(3) ?
    C4 C5 C6 . . 123.2(3) ?
    N2 C6 C7 . . 122.1(3) ?
    N2 C6 C5 . . 114.7(3) ?
    C7 C6 C5 . . 123.2(3) ?
    C8 C7 C6 . . 120.1(3) ?
    C8 C7 H7A . . 119.9 ?
    C6 C7 H7A . . 119.9 ?
    C7 C8 C9 . . 117.6(3) ?
    C7 C8 C12 . . 121.7(3) ?
    C9 C8 C12 . . 120.8(3) ?
    C10 C9 C8 . . 119.4(3) ?
    C10 C9 H9A . . 120.3 ?
    C8 C9 H9A . . 120.3 ?
    N2 C10 C9 . . 123.4(3) ?
    N2 C10 H10A . . 118.3 ?
    C9 C10 H10A . . 118.3 ?
    C3 C11 H11A . . 109.5 ?
    C3 C11 H11B . . 109.5 ?
    H11A C11 H11B . . 109.5 ?
    C3 C11 H11C . . 109.5 ?
    H11A C11 H11C . . 109.5 ?
    H11B C11 H11C . . 109.5 ?
    C8 C12 H12A . . 109.5 ?
    C8 C12 H12B . . 109.5 ?
    H12A C12 H12B . . 109.5 ?
    C8 C12 H12C . . 109.5 ?
    H12A C12 H12C . . 109.5 ?
    H12B C12 H12C . . 109.5 ?
    N3 C13 C14 . . 122.8(3) ?
    N3 C13 H13A . . 118.6 ?
    C14 C13 H13A . . 118.6 ?
    C13 C14 C15 . . 119.8(3) ?
    C13 C14 H14A . . 120.1 ?
    C15 C14 H14A . . 120.1 ?
    C16 C15 C14 . . 117.4(3) ?
    C16 C15 C23 . . 121.8(3) ?
    C14 C15 C23 . . 120.8(3) ?
    C17 C16 C15 . . 120.3(3) ?
    C17 C16 H16A . . 119.8 ?
    C15 C16 H16A . . 119.8 ?
    N3 C17 C16 . . 121.2(3) ?
    N3 C17 C18 . . 115.4(3) ?
    C16 C17 C18 . . 123.4(3) ?
    N4 C18 C19 . . 121.2(3) ?
    N4 C18 C17 . . 115.5(3) ?
    C19 C18 C17 . . 123.3(3) ?
    C18 C19 C20 . . 120.5(3) ?
    C18 C19 H19A . . 119.8 ?
    C20 C19 H19A . . 119.8 ?
    C21 C20 C19 . . 117.9(3) ?
    C21 C20 C24 . . 122.0(3) ?
    C19 C20 C24 . . 120.1(3) ?
    C22 C21 C20 . . 119.3(3) ?
    C22 C21 H21A . . 120.4 ?
    C20 C21 H21A . . 120.4 ?
    N4 C22 C21 . . 123.0(3) ?
    N4 C22 H22A . . 118.5 ?
    C21 C22 H22A . . 118.5 ?
    C15 C23 H23A . . 109.5 ?
    C15 C23 H23B . . 109.5 ?
    H23A C23 H23B . . 109.5 ?
    C15 C23 H23C . . 109.5 ?
    H23A C23 H23C . . 109.5 ?
    H23B C23 H23C . . 109.5 ?
    C20 C24 H24A . . 109.5 ?
    C20 C24 H24B . . 109.5 ?
    H24A C24 H24B . . 109.5 ?
    C20 C24 H24C . . 109.5 ?
    H24A C24 H24C . . 109.5 ?
    H24B C24 H24C . . 109.5 ?
    C1S O1S H1S . . 99.6 ?
    H1W O1W H2W . . 130.3 ?
    O1S C1S C2S . . 112.2(4) ?
    O1S C1S H1SA . . 109.2 ?
    C2S C1S H1SA . . 109.2 ?
    O1S C1S H1SB . . 109.2 ?
    C2S C1S H1SB . . 109.2 ?
    H1SA C1S H1SB . . 107.9 ?
    C1S C2S H2SA . . 109.5 ?
    C1S C2S H2SB . . 109.5 ?
    H2SA C2S H2SB . . 109.5 ?
    C1S C2S H2SC . . 109.5 ?
    H2SA C2S H2SC . . 109.5 ?
    H2SB C2S H2SC . . 109.5 ?
loop_
    _geom_torsion_atom_site_label_1
    _geom_torsion_atom_site_label_2
    _geom_torsion_atom_site_label_3
    _geom_torsion_atom_site_label_4
    _geom_torsion_site_symmetry_1
    _geom_torsion_site_symmetry_2
    _geom_torsion_site_symmetry_3
    _geom_torsion_site_symmetry_4
    _geom_torsion
    _geom_torsion_publ_flag
    O1 V1 N1 C1 . . . . -8.2(3) ?
    N4 V1 N1 C1 . . . . -162.1(3) ?
    N3 V1 N1 C1 . . . . -102.5(2) ?
    N2 V1 N1 C1 . . . . 178.9(3) ?
    Cl1 V1 N1 C1 . . . . 91.0(2) ?
    O1 V1 N1 C5 . . . . 173.1(2) ?
    N4 V1 N1 C5 . . . . 19.2(4) ?
    N3 V1 N1 C5 . . . . 78.8(2) ?
    N2 V1 N1 C5 . . . . 0.2(2) ?
    Cl1 V1 N1 C5 . . . . -87.8(2) ?
    O1 V1 N2 C10 . . . . 147.3(4) ?
    N4 V1 N2 C10 . . . . 4.0(3) ?
    N1 V1 N2 C10 . . . . 177.8(3) ?
    N3 V1 N2 C10 . . . . 81.3(3) ?
    Cl1 V1 N2 C10 . . . . -88.8(2) ?
    O1 V1 N2 C6 . . . . -28.5(5) ?
    N4 V1 N2 C6 . . . . -171.8(2) ?
    N1 V1 N2 C6 . . . . 2.1(2) ?
    N3 V1 N2 C6 . . . . -94.4(2) ?
    Cl1 V1 N2 C6 . . . . 95.5(2) ?
    O1 V1 N4 C22 . . . . 90.6(3) ?
    N1 V1 N4 C22 . . . . -116.2(3) ?
    N3 V1 N4 C22 . . . . -178.1(3) ?
    N2 V1 N4 C22 . . . . -98.0(3) ?
    Cl1 V1 N4 C22 . . . . -9.1(3) ?
    O1 V1 N4 C18 . . . . -86.5(2) ?
    N1 V1 N4 C18 . . . . 66.7(4) ?
    N3 V1 N4 C18 . . . . 4.8(2) ?
    N2 V1 N4 C18 . . . . 84.9(2) ?
    Cl1 V1 N4 C18 . . . . 173.8(2) ?
    O1 V1 N3 C13 . . . . -77.9(3) ?
    N4 V1 N3 C13 . . . . 180.0(3) ?
    N1 V1 N3 C13 . . . . 16.9(3) ?
    N2 V1 N3 C13 . . . . 89.3(3) ?
    Cl1 V1 N3 C13 . . . . 131.5(3) ?
    O1 V1 N3 C17 . . . . 95.7(2) ?
    N4 V1 N3 C17 . . . . -6.5(2) ?
    N1 V1 N3 C17 . . . . -169.5(2) ?
    N2 V1 N3 C17 . . . . -97.2(2) ?
    Cl1 V1 N3 C17 . . . . -54.9(4) ?
    C5 N1 C1 C2 . . . . -0.4(5) ?
    V1 N1 C1 C2 . . . . -179.1(2) ?
    N1 C1 C2 C3 . . . . 1.2(5) ?
    C1 C2 C3 C4 . . . . -0.9(5) ?
    C1 C2 C3 C11 . . . . 179.9(3) ?
    C2 C3 C4 C5 . . . . -0.3(5) ?
    C11 C3 C4 C5 . . . . 178.9(3) ?
    C1 N1 C5 C4 . . . . -0.8(4) ?
    V1 N1 C5 C4 . . . . 177.9(2) ?
    C1 N1 C5 C6 . . . . 179.0(3) ?
    V1 N1 C5 C6 . . . . -2.2(3) ?
    C3 C4 C5 N1 . . . . 1.1(5) ?
    C3 C4 C5 C6 . . . . -178.7(3) ?
    C10 N2 C6 C7 . . . . -0.9(4) ?
    V1 N2 C6 C7 . . . . 175.3(2) ?
    C10 N2 C6 C5 . . . . -180.0(3) ?
    V1 N2 C6 C5 . . . . -3.8(3) ?
    N1 C5 C6 N2 . . . . 4.0(4) ?
    C4 C5 C6 N2 . . . . -176.2(3) ?
    N1 C5 C6 C7 . . . . -175.2(3) ?
    C4 C5 C6 C7 . . . . 4.7(5) ?
    N2 C6 C7 C8 . . . . 0.5(5) ?
    C5 C6 C7 C8 . . . . 179.6(3) ?
    C6 C7 C8 C9 . . . . 0.0(5) ?
    C6 C7 C8 C12 . . . . -179.9(3) ?
    C7 C8 C9 C10 . . . . -0.1(5) ?
    C12 C8 C9 C10 . . . . 179.8(3) ?
    C6 N2 C10 C9 . . . . 0.7(4) ?
    V1 N2 C10 C9 . . . . -175.0(2) ?
    C8 C9 C10 N2 . . . . -0.3(5) ?
    C17 N3 C13 C14 . . . . -2.0(5) ?
    V1 N3 C13 C14 . . . . 171.4(2) ?
    N3 C13 C14 C15 . . . . 0.0(5) ?
    C13 C14 C15 C16 . . . . 2.2(5) ?
    C13 C14 C15 C23 . . . . -177.7(3) ?
    C14 C15 C16 C17 . . . . -2.3(5) ?
    C23 C15 C16 C17 . . . . 177.6(3) ?
    C13 N3 C17 C16 . . . . 1.8(4) ?
    V1 N3 C17 C16 . . . . -172.3(2) ?
    C13 N3 C17 C18 . . . . -178.8(3) ?
    V1 N3 C17 C18 . . . . 7.1(3) ?
    C15 C16 C17 N3 . . . . 0.4(5) ?
    C15 C16 C17 C18 . . . . -179.0(3) ?
    C22 N4 C18 C19 . . . . 1.1(4) ?
    V1 N4 C18 C19 . . . . 178.4(2) ?
    C22 N4 C18 C17 . . . . -179.9(3) ?
    V1 N4 C18 C17 . . . . -2.6(3) ?
    N3 C17 C18 N4 . . . . -3.0(4) ?
    C16 C17 C18 N4 . . . . 176.4(3) ?
    N3 C17 C18 C19 . . . . 175.9(3) ?
    C16 C17 C18 C19 . . . . -4.7(5) ?
    N4 C18 C19 C20 . . . . -1.1(5) ?
    C17 C18 C19 C20 . . . . -179.9(3) ?
    C18 C19 C20 C21 . . . . 0.3(5) ?
    C18 C19 C20 C24 . . . . 179.7(3) ?
    C19 C20 C21 C22 . . . . 0.4(5) ?
    C24 C20 C21 C22 . . . . -179.1(3) ?
    C18 N4 C22 C21 . . . . -0.4(5) ?
    V1 N4 C22 C21 . . . . -177.5(2) ?
    C20 C21 C22 N4 . . . . -0.3(5) ?
loop_
    _geom_hbond_atom_site_label_D
    _geom_hbond_atom_site_label_H
    _geom_hbond_atom_site_label_A
    _geom_hbond_site_symmetry_A
    _geom_hbond_distance_DH
    _geom_hbond_distance_HA
    _geom_hbond_distance_DA
    _geom_hbond_angle_DHA
    _geom_hbond_publ_flag
    O1S H1S Cl2 . 0.93 2.24 3.128(3) 159 yes
    O1W H1W Cl2 1_556 0.84 2.45 3.221(3) 152 yes
    O1W H2W Cl2 2_656 0.92 2.37 3.284(3) 171 yes
    C1 H1B O1 . 0.95 2.51 2.999(4) 112 yes
    C2 H2A O1S 1_565 0.95 2.41 3.301(4) 155 yes
    C4 H4A Cl1 2_666 0.95 2.76 3.670(4) 160 yes
    C7 H7A Cl1 2_666 0.95 2.77 3.626(3) 151 yes
    C9 H9A Cl2 2_656 0.95 2.63 3.561(4) 165 yes
    C13 H13A O1S 2_666 0.95 2.59 3.284(4) 130 yes
    C14 H14A Cl2 2_666 0.95 2.62 3.558(3) 170 yes
    C19 H19A O1 2_567 0.95 2.52 3.229(4) 132 yes
    C21 H21A O1W 2_557 0.95 2.45 3.315(5) 151 yes
    C22 H22A Cl1 . 0.95 2.64 3.262(3) 123 yes
data_global
_journal_date_recd_electronic     2012-09-09
_journal_date_accepted     2012-09-22
_journal_name_full     'Acta Crystallographica, Section E'
_journal_year     2012
_journal_volume     68
_journal_issue     10
_journal_page_first     m1311
_journal_page_last     m1312
_journal_paper_category     QM
_journal_paper_doi     10.1107/S1600536812040251
_journal_coeditor_code     HY2588
_publ_contact_author_name     'Shirvan, Sadif A.'
_publ_contact_author_address
;
Department of Chemistry
Islamic Azad University
Omidieh Branch
Omidieh
Iran
;
_publ_contact_author_email     'sadif_shirvan1@yahoo.com'
_publ_contact_author_fax     '0098 0652-3222533'
_publ_contact_author_phone     '0098 0652-3222533'
_publ_section_title
;\
<i>cis</i>-Chloridobis(4,4'-dimethyl-2,2'-bipyridine-\k^2^<i>N</i>,<i>N</i>')\
oxidovanadium(IV) chloride ethanol monosolvate monohydrate
;
loop_
    _publ_author_name
    _publ_author_address
    'Shirvan, Sadif A.'
;      Department of Chemistry
       Islamic Azad University
       Omidieh Branch
       Omidieh
       Iran
;
    'Haydari Dezfuli, Sara'
;      Department of Chemistry
       Islamic Azad University
       Omidieh Branch
       Omidieh
       Iran
;
    'Golabi, Elyas'
;      Department of Petroleum Engineering
       Islamic Azad University
       Omidieh Branch
       Omidieh
       Iran
;
    'Gholamzadeh, Mohammad Amin'
;      Department of Petroleum Engineering
       Islamic Azad University
       Omidieh Branch
       Omidieh
       Iran
;
