# Supplementary material for: cis-Chloridobis(4,4′-dimethyl-2,2′-bipyridine-κ2 N,N′)oxidovanadium(IV) chloride ethanol monosolvate monohydrate
Source: Acta Crystallogr Sect E Struct Rep Online. 2012 Sep 29;68(Pt 10):m1311–2. doi: 10.1107/S1600536812040251 (PMC3470179; doi:10.1107/S1600536812040251)
Supplement: Supplementary file 2 [file e-68-m1311-Isup2.hkl]

# 
# h,k,l, Fc-squared, Fo-squared, sigma(Fo-squared) and status flag 
# 
data_I
_shelx_title ' a in P-1' 
_shelx_refln_list_code          4 
_shelx_F_calc_maximum      205.71 
_exptl_crystal_F_000       594.00 
_reflns_d_resolution_high  0.8108 
 
loop_ 
 _symmetry_equiv_pos_as_xyz 
 'x, y, z' 
 '-x, -y, -z' 
 
_cell_length_a     9.6955 
_cell_length_b    10.9905 
_cell_length_c    14.5739 
_cell_angle_alpha  68.711 
_cell_angle_beta   72.401 
_cell_angle_gamma  81.381 
 
_shelx_F_squared_multiplier     1.000 
 
loop_ 
 _refln_index_h 
 _refln_index_k 
 _refln_index_l 
 _refln_F_squared_calc 
 _refln_F_squared_meas 
 _refln_F_squared_sigma 
 _refln_observed_status 
   1   0   0     1013.88     1125.34     17.04 o 
   2   0   0      211.34      180.51      4.01 o 
   3   0   0     2646.90     3092.28     53.57 o 
   4   0   0     5111.23     5305.44     91.23 o 
   5   0   0        7.81       19.14      1.52 o 
   6   0   0      673.34      681.89     18.42 o 
   7   0   0      735.54      848.22     22.66 o 
   8   0   0        2.05        0.72      3.05 o 
   9   0   0       14.67       12.00      4.22 o 
  10   0   0        8.08        6.56      4.56 o 
  11   0   0      197.00      233.63     28.95 o 
 -11   1   0       26.38       20.52      6.06 o 
 -10   1   0       26.65       30.39      5.08 o 
  -9   1   0       10.38        2.46      4.07 o 
  -8   1   0       50.36       47.70     11.96 o 
  -7   1   0      819.18      734.36     24.64 o 
  -6   1   0       34.33       27.44      2.31 o 
  -5   1   0        1.16        2.26      1.33 o 
  -3   1   0     7325.75     7565.91    129.07 o 
  -2   1   0     1973.69     2262.06     39.22 o 
  -1   1   0     1819.97     1771.77     38.57 o 
   0   1   0    14317.48    14861.77    307.41 o 
   1   1   0      316.94      328.14      9.39 o 
   2   1   0       92.02      111.09      3.88 o 
   3   1   0     2122.51     2111.08     46.00 o 
   4   1   0       81.46       59.13     10.53 o 
   5   1   0        1.43        4.31      2.03 o 
   6   1   0      224.95      223.38     13.88 o 
   7   1   0      922.47      988.44     25.53 o 
   8   1   0       90.76       67.81      5.72 o 
   9   1   0        0.13        2.83      3.54 o 
  10   1   0      197.68      238.70     12.35 o 
  11   1   0       67.96       78.12      8.28 o 
 -11   2   0       31.79       23.62      5.72 o 
 -10   2   0       17.16        6.45      4.56 o 
  -9   2   0      213.50      204.07      9.94 o 
  -8   2   0       84.12       64.87      5.72 o 
  -7   2   0      179.39      136.47      5.07 o 
  -6   2   0     1174.01     1124.20     33.69 o 
  -5   2   0     2422.13     2398.20     42.89 o 
  -4   2   0        6.52        3.75      1.27 o 
  -3   2   0     2826.62     2785.10     48.80 o 
  -1   2   0     4233.92     4201.15     71.91 o 
   0   2   0       93.55       73.77      2.69 o 
   1   2   0     2442.30     2799.77     48.24 o 
   2   2   0     1509.47     1385.58     24.66 o 
   3   2   0      445.62      460.49      9.21 o 
   4   2   0      890.22      854.12     20.97 o 
   5   2   0     1327.14     1344.31     31.79 o 
   6   2   0      139.27      134.94      6.93 o 
   7   2   0     2044.95     2075.55     48.71 o 
   8   2   0      245.60      224.75      9.80 o 
   9   2   0      374.54      356.40     19.86 o 
  10   2   0      415.34      437.43     16.57 o 
  11   2   0      316.46      330.91     14.89 o 
 -10   3   0       24.91       26.93      5.41 o 
  -9   3   0      130.83      100.73      7.44 o 
  -8   3   0      426.00      428.04     14.21 o 
  -7   3   0      145.93      137.10      5.42 o 
  -6   3   0      263.00      234.48      7.67 o 
  -5   3   0     1113.21     1345.18     25.49 o 
  -4   3   0       19.54        5.26      1.55 o 
  -3   3   0     5356.33     5818.50    100.08 o 
  -2   3   0      246.27      355.91      7.64 o 
   0   3   0     1319.70     1240.69     23.49 o 
   1   3   0      416.17      344.44     11.71 o 
   2   3   0     1113.79     1236.40     22.45 o 
   3   3   0     1822.66     2139.04     37.90 o 
   4   3   0      707.92      780.51     15.17 o 
   5   3   0        0.27        2.15      2.03 o 
   6   3   0        4.79        4.07      2.37 o 
   7   3   0      489.46      494.47     15.55 o 
   8   3   0       18.30       13.67      3.88 o 
   9   3   0       85.02       57.94      6.43 o 
  10   3   0      274.89      276.77     16.51 o 
  11   3   0      417.30      489.90     18.60 o 
 -10   4   0        6.91       -0.96      4.40 o 
  -9   4   0       23.06       15.30      5.98 o 
  -8   4   0        0.54        3.83      3.38 o 
  -7   4   0     1748.35     1794.55     34.33 o 
  -6   4   0       33.12       25.24      3.81 o 
  -5   4   0       91.83      104.40      4.51 o 
  -4   4   0      381.02      508.59     17.35 o 
  -3   4   0     5456.06     5777.30    103.42 o 
  -2   4   0     1188.52     1362.13     25.04 o 
  -1   4   0     2675.27     2592.17     45.48 o 
   0   4   0        6.62        0.17      0.90 o 
   1   4   0      149.54      114.74      4.65 o 
   2   4   0      311.48      334.73      7.45 o 
   3   4   0      695.05      770.56     15.07 o 
   4   4   0     4130.37     4586.29     79.80 o 
   5   4   0        0.82       -0.22      1.36 o 
   6   4   0      114.27      108.63      6.40 o 
   7   4   0       60.46       52.35      5.24 o 
   8   4   0     1124.02     1187.68     57.66 o 
   9   4   0        6.96        5.00      4.22 o 
  10   4   0      313.94      350.85     14.55 o 
 -10   5   0      174.04      231.71     12.68 o 
  -9   5   0       14.74        9.21      4.22 o 
  -8   5   0       15.81       18.50      3.29 o 
  -7   5   0        9.56        5.14      2.66 o 
  -6   5   0       13.97       14.55      2.66 o 
  -5   5   0        0.97        5.92      2.11 o 
  -4   5   0     1119.86     1095.67     21.64 o 
  -3   5   0      440.91      425.62      9.75 o 
  -2   5   0        0.01        0.48      1.38 o 
  -1   5   0       30.06        6.91      1.38 o 
   0   5   0      354.18      354.88      9.88 o 
   1   5   0      130.83       88.59      3.22 o 
   2   5   0      381.27      374.88      8.56 o 
   3   5   0      533.41      462.03     10.30 o 
   4   5   0      686.34      689.79     15.96 o 
   5   5   0      855.08      848.90     17.40 o 
   6   5   0       30.70       21.12      5.02 o 
   7   5   0      961.09      978.59     26.55 o 
   8   5   0       80.30       49.97      5.72 o 
   9   5   0       42.91       46.00      6.06 o 
  10   5   0      190.84      231.22     12.66 o 
  -9   6   0       51.45       28.68      5.24 o 
  -8   6   0       72.44       79.04      5.23 o 
  -7   6   0       20.95       22.93      3.49 o 
  -6   6   0       14.16       16.12      2.85 o 
  -5   6   0      142.29      135.68      5.34 o 
  -4   6   0       60.21       44.10      3.82 o 
  -3   6   0      683.98      691.76     14.81 o 
  -2   6   0      623.97      612.70     27.34 o 
  -1   6   0        1.56        0.87      1.60 o 
   0   6   0       53.12       70.73      6.07 o 
   1   6   0      104.97      102.33      4.38 o 
   2   6   0      195.65      188.17      5.61 o 
   3   6   0      405.10      336.10      8.45 o 
   4   6   0     1468.45     1445.80     27.78 o 
   5   6   0      445.58      453.13     10.84 o 
   6   6   0       71.06       56.44      5.24 o 
   7   6   0       22.52       20.90      5.26 o 
   8   6   0      269.83      274.40     15.55 o 
   9   6   0       34.70       33.24      5.91 o 
  10   6   0      274.86      306.28     14.78 o 
  -9   7   0        0.03        3.74      5.24 o 
  -8   7   0       23.71       27.33      4.14 o 
  -7   7   0       44.14       48.20      4.51 o 
  -6   7   0      373.94      359.82     10.21 o 
  -5   7   0      399.78      391.27     10.57 o 
  -4   7   0      168.07      162.47      5.97 o 
  -3   7   0      261.12      215.75      6.79 o 
  -2   7   0        7.30        3.99      2.41 o 
  -1   7   0     1029.01     1143.21     22.54 o 
   0   7   0        6.12        2.97      1.83 o 
   1   7   0      165.01      137.57      4.86 o 
   2   7   0        1.32        2.09      1.83 o 
   3   7   0       13.78       18.51      2.38 o 
   4   7   0        2.22        0.98      2.11 o 
   5   7   0       84.00       65.24      4.15 o 
   6   7   0      431.37      451.33     31.58 o 
   7   7   0      585.56      630.67     19.78 o 
   8   7   0      187.63      171.85     10.13 o 
   9   7   0        8.83       15.33      5.58 o 
  -8   8   0      258.17      327.09     13.20 o 
  -7   8   0       16.19       13.93      3.95 o 
  -6   8   0       23.41       23.04      3.68 o 
  -5   8   0       19.00       13.05      3.47 o 
  -4   8   0      220.05      184.95      6.80 o 
  -3   8   0        0.03        0.64      2.49 o 
  -2   8   0       21.77       12.41      2.57 o 
  -1   8   0        8.30        4.13      2.11 o 
   0   8   0       17.51        6.63      2.11 o 
   1   8   0      376.41      363.80      9.67 o 
   2   8   0      269.90      260.17      7.64 o 
   3   8   0        4.49        6.74      2.29 o 
   4   8   0      307.05      281.86      8.34 o 
   5   8   0      285.61      278.82      8.50 o 
   6   8   0       12.89        6.22      4.02 o 
   7   8   0      585.79      629.93     26.80 o 
   8   8   0      246.47      254.47     12.84 o 
   9   8   0      222.31      267.71     34.21 o 
  -7   9   0      118.68      104.80     11.48 o 
  -6   9   0        3.30        3.35      5.74 o 
  -5   9   0       40.55       39.80      6.94 o 
  -4   9   0       19.81       10.04      5.98 o 
  -3   9   0        1.11       -0.16      2.76 o 
  -2   9   0       88.17       79.58      4.77 o 
  -1   9   0      100.46       96.42      5.02 o 
   0   9   0      227.77      186.20      6.42 o 
   1   9   0        2.12        2.07      2.38 o 
   2   9   0      914.95      929.93     19.79 o 
   3   9   0      131.94      114.99      5.71 o 
   4   9   0     1826.37     2182.01     41.60 o 
   5   9   0       84.57       98.06      7.27 o 
   6   9   0      324.51      338.60     13.52 o 
   7   9   0      105.41      129.22      9.30 o 
   8   9   0       22.47       29.74      6.06 o 
  -6  10   0       73.99       50.25      9.57 o 
  -5  10   0        4.72       17.71      6.70 o 
  -4  10   0       29.25       25.84      7.66 o 
  -3  10   0      145.53      135.42     12.92 o 
  -2  10   0       60.86       46.95      5.98 o 
  -1  10   0      556.58      533.74     17.07 o 
   0  10   0        6.51       -1.91      2.66 o 
   1  10   0       94.61       79.76      5.03 o 
   2  10   0        0.35       -0.58      2.66 o 
   3  10   0      530.39      534.87     13.63 o 
   4  10   0       72.30       75.55      5.23 o 
   5  10   0       29.91       38.23      5.58 o 
   6  10   0        4.92        4.27      4.56 o 
   7  10   0      223.47      307.23     13.87 o 
  -5  11   0        5.52        1.91      7.18 o 
  -4  11   0       27.77       15.79      7.66 o 
  -3  11   0       15.60       -0.48      5.26 o 
  -2  11   0        5.10        8.13      6.70 o 
  -1  11   0      566.65      647.93     29.19 o 
   0  11   0      402.65      440.17     15.18 o 
   1  11   0      114.85       95.73      6.93 o 
   2  11   0       53.60       44.67      5.58 o 
   3  11   0      117.24      107.64      9.35 o 
   4  11   0      215.72      237.56     11.17 o 
   5  11   0       28.53       22.22      5.58 o 
   6  11   0        8.36        8.35      5.51 o 
  -3  12   0      264.85      330.66     21.06 o 
  -2  12   0        8.48       10.05      7.18 o 
  -1  12   0        2.24       -4.31      6.22 o 
   0  12   0       75.94       72.26     11.01 o 
   1  12   0      258.92      276.59     17.71 o 
   2  12   0       23.83        7.66      7.18 o 
   3  12   0       80.96       69.70      6.93 o 
   4  12   0       36.44       38.00      6.43 o 
  -2 -12   1      233.95      245.96     16.75 o 
  -1 -12   1        0.40       -6.70      6.70 o 
   0 -12   1      108.31       84.70     11.01 o 
   1 -12   1      138.53      138.77     14.36 o 
   2 -12   1      221.75      292.86     19.62 o 
  -5 -11   1       73.16       71.27      7.61 o 
  -4 -11   1        3.06        3.09      3.92 o 
  -3 -11   1        4.27        6.54      3.59 o 
  -2 -11   1      161.07      184.42     16.75 o 
  -1 -11   1      297.56      301.57     14.36 o 
   0 -11   1       20.35       11.48      6.70 o 
   1 -11   1      383.70      393.35     21.53 o 
   2 -11   1       44.59       31.10      7.66 o 
   3 -11   1       11.77        0.96      6.70 o 
   4 -11   1       52.34       45.94      9.57 o 
  -6 -10   1        0.28        7.53      5.24 o 
  -5 -10   1      300.72      354.15     14.04 o 
  -4 -10   1       19.33       19.21      3.85 o 
  -3 -10   1      262.44      304.27      9.67 o 
  -2 -10   1      235.58      253.72      8.46 o 
  -1 -10   1      243.15      236.18      8.96 o 
   0 -10   1       49.40       38.33      4.13 o 
   1 -10   1      147.19      176.69     20.82 o 
   2 -10   1      117.72      108.25     24.88 o 
   3 -10   1      234.40      228.63     17.71 o 
   4 -10   1       31.29       21.53      6.70 o 
   5 -10   1       11.52       11.48      6.70 o 
   6 -10   1        0.17        1.91      7.18 o 
  -7  -9   1       18.53       10.34      5.74 o 
  -6  -9   1      105.87      120.77      8.96 o 
  -5  -9   1      254.81      260.13     11.17 o 
  -4  -9   1        0.45       -0.63      3.12 o 
  -3  -9   1        5.52       -0.76      2.57 o 
  -2  -9   1      293.16      264.67      8.28 o 
  -1  -9   1     1472.98     1626.57     31.85 o 
   0  -9   1       34.41       23.19      3.56 o 
   1  -9   1       12.32        3.99      2.49 o 
   2  -9   1        0.26        3.68      2.57 o 
   3  -9   1        0.50        2.15      3.72 o 
   4  -9   1        1.13        2.69      3.83 o 
   5  -9   1      259.34      264.91     11.30 o 
   6  -9   1      205.31      239.83     11.25 o 
   7  -9   1        9.24       11.01      7.18 o 
  -8  -8   1      183.22      222.57     14.36 o 
  -7  -8   1       25.43       22.07      5.08 o 
  -6  -8   1      148.19      162.37     15.55 o 
  -5  -8   1      678.96      707.68     31.58 o 
  -4  -8   1      244.06      229.77      8.59 o 
  -3  -8   1      284.23      262.94      9.98 o 
  -2  -8   1       84.52       72.79      6.10 o 
  -1  -8   1      316.74      238.74      7.25 o 
   0  -8   1      199.21      194.99      6.42 o 
   1  -8   1      612.09      578.86     21.73 o 
   2  -8   1      228.03      208.37      6.88 o 
   3  -8   1        1.10        4.36      2.57 o 
   4  -8   1        0.21        1.76      2.86 o 
   5  -8   1      257.51      226.67      7.82 o 
   6  -8   1      305.37      344.53     12.86 o 
   7  -8   1       12.02       21.27      5.08 o 
   8  -8   1       66.69       46.25      9.33 o 
  -9  -7   1       58.72       73.15      8.12 o 
  -8  -7   1      728.33      807.83     24.69 o 
  -7  -7   1       66.15       44.55      5.91 o 
  -6  -7   1      630.36      692.73     20.81 o 
  -5  -7   1      197.23      206.96     11.22 o 
  -4  -7   1      738.70      719.19     15.99 o 
  -3  -7   1      549.62      526.98     12.33 o 
  -2  -7   1      141.02      106.21      4.78 o 
  -1  -7   1      382.49      411.22     10.12 o 
   0  -7   1      215.52      190.61      6.92 o 
   1  -7   1       81.11       56.89      4.86 o 
   2  -7   1      249.88      253.81      7.25 o 
   3  -7   1     1070.82     1061.55     45.38 o 
   4  -7   1      199.31      170.29      7.43 o 
   5  -7   1      308.91      261.90      8.18 o 
   6  -7   1      128.89      122.68      6.08 o 
   7  -7   1       37.27       45.84      7.53 o 
   8  -7   1       44.18       30.05      4.32 o 
  -9  -6   1      230.20      257.06     12.84 o 
  -8  -6   1      446.93      466.92     16.75 o 
  -7  -6   1       10.74       17.43      4.22 o 
  -6  -6   1       23.17       16.11      3.72 o 
  -5  -6   1       53.35       40.95      3.45 o 
  -4  -6   1       65.68       65.08      3.80 o 
  -3  -6   1      404.25      400.64     10.01 o 
  -2  -6   1        8.32        3.59      1.74 o 
  -1  -6   1       11.47        9.84      1.83 o 
   0  -6   1      166.60      126.70      4.40 o 
   1  -6   1      437.29      433.82     15.84 o 
   2  -6   1     1076.20     1081.40     21.36 o 
   3  -6   1      269.94      217.78      6.52 o 
   4  -6   1       98.14      101.52      5.40 o 
   5  -6   1       23.12       21.73      4.01 o 
   6  -6   1     1088.82     1186.66     38.71 o 
   7  -6   1      157.29      127.50      8.07 o 
   8  -6   1       48.04       42.89      6.61 o 
   9  -6   1       13.24       23.43      5.38 o 
 -10  -5   1       13.54       12.51      5.58 o 
  -9  -5   1      246.14      262.14     12.35 o 
  -8  -5   1      219.22      220.55     10.65 o 
  -7  -5   1       27.03       22.80      5.50 o 
  -6  -5   1        1.22       -0.59      2.86 o 
  -5  -5   1        1.89        6.84      2.09 o 
  -4  -5   1        2.09        0.56      1.68 o 
  -3  -5   1       95.84       82.88      3.73 o 
  -2  -5   1        6.25        3.12      1.46 o 
  -1  -5   1      826.06      934.38     18.14 o 
   0  -5   1      300.77      371.56      8.46 o 
   1  -5   1      235.98      211.38      8.38 o 
   2  -5   1     1837.10     1947.51     35.54 o 
   3  -5   1     1435.24     1268.97     24.31 o 
   4  -5   1      677.71      663.92     14.18 o 
   5  -5   1       22.71       16.65      2.51 o 
   6  -5   1      169.97      173.26      6.17 o 
   7  -5   1      393.94      378.56     10.31 o 
   8  -5   1      264.16      255.59      9.83 o 
   9  -5   1        3.53        6.04      4.36 o 
  10  -5   1       11.43        5.07      5.04 o 
 -10  -4   1       41.37       39.32      7.42 o 
  -9  -4   1        9.52       14.66      4.56 o 
  -8  -4   1       25.41       20.83      4.56 o 
  -7  -4   1      429.68      429.45     14.72 o 
  -6  -4   1      410.45      444.46     19.62 o 
  -5  -4   1      187.39      185.23      6.98 o 
  -4  -4   1        6.05        4.95      1.44 o 
  -3  -4   1      208.09      223.03      5.91 o 
  -2  -4   1      344.82      317.40     16.77 o 
  -1  -4   1     1419.20     1312.09     24.13 o 
   0  -4   1        4.99        3.03      1.11 o 
   1  -4   1      122.00      104.82      3.36 o 
   2  -4   1      906.38      921.08     22.47 o 
   4  -4   1      396.41      321.30      8.97 o 
   5  -4   1     1567.72     1506.02     28.64 o 
   6  -4   1      234.62      205.06      7.84 o 
   7  -4   1       26.28       24.39      2.94 o 
   8  -4   1        3.94        7.41      2.80 o 
   9  -4   1       79.30       66.49     12.20 o 
  10  -4   1        1.34        1.67      4.74 o 
 -10  -3   1       23.32       18.03      5.24 o 
  -9  -3   1      630.25      687.42     21.65 o 
  -8  -3   1       17.28       15.43      4.22 o 
  -7  -3   1        0.57        3.11      3.05 o 
  -6  -3   1      121.51      125.54      6.74 o 
  -5  -3   1        2.14        2.87      2.37 o 
  -4  -3   1      752.98      619.44     19.57 o 
  -2  -3   1     3906.43     4187.45     72.36 o 
  -1  -3   1        1.99       -0.52      0.90 o 
   0  -3   1     3508.08     3608.99     95.29 o 
   1  -3   1        0.68        7.56      1.22 o 
   2  -3   1     4004.05     3686.96     63.90 o 
   4  -3   1      115.27      100.13      5.67 o 
   5  -3   1        3.66        0.45      1.55 o 
   6  -3   1     1507.95     1560.79     44.85 o 
   7  -3   1        3.06        1.44      1.93 o 
   8  -3   1      348.59      326.97     11.84 o 
   9  -3   1       86.45       62.93      6.70 o 
  10  -3   1       50.59       40.92      5.75 o 
  11  -3   1       30.04       20.43      5.91 o 
 -11  -2   1        0.51        2.90      4.90 o 
 -10  -2   1      121.37      112.56      8.62 o 
  -9  -2   1      635.40      656.71     20.63 o 
  -8  -2   1       58.85       72.64      6.09 o 
  -7  -2   1        0.72       -2.52      2.52 o 
  -6  -2   1       92.67      115.73      6.94 o 
  -5  -2   1      345.41      333.81     11.72 o 
  -4  -2   1        2.03        4.18      1.84 o 
  -3  -2   1     1260.24     1405.06     25.46 o 
  -2  -2   1     2246.40     2265.11     39.67 o 
  -1  -2   1    15609.26    16726.45    283.20 o 
   0  -2   1     2940.90     3109.76     53.50 o 
   1  -2   1     1683.39     1544.46     27.26 o 
   5  -2   1     2012.69     1849.40     33.78 o 
   6  -2   1       15.68       19.11      2.25 o 
   7  -2   1       33.44       29.69      2.88 o 
   8  -2   1       63.14       48.81      5.08 o 
   9  -2   1       41.92       40.26      5.24 o 
  10  -2   1      170.29      176.00      9.98 o 
  11  -2   1       42.21       32.54      9.09 o 
 -11  -1   1       19.47       16.92      6.40 o 
 -10  -1   1      158.91      159.60     17.23 o 
  -9  -1   1        7.80        3.81      3.88 o 
  -8  -1   1        0.30        1.44      4.55 o 
  -7  -1   1      126.87      114.92      8.85 o 
  -6  -1   1      912.10      984.18     25.19 o 
  -5  -1   1      806.24      626.57     16.91 o 
  -4  -1   1     1640.54     1735.82     39.23 o 
  -3  -1   1     4413.88     4607.60     97.92 o 
  -2  -1   1      778.31      844.25     15.35 o 
  -1  -1   1     7433.80     8234.39    139.76 o 
   0  -1   1      491.69      570.55     11.65 o 
   1  -1   1     3534.08     3924.70     67.21 o 
   2  -1   1      541.98      410.67     15.31 o 
   3  -1   1       33.60        5.93      1.11 o 
   5  -1   1      126.72      144.89      4.43 o 
   6  -1   1       85.98       60.27      4.28 o 
   7  -1   1      241.81      271.25     16.11 o 
   8  -1   1      141.81      120.22      9.81 o 
   9  -1   1       23.51       12.20      4.55 o 
  10  -1   1        2.89        6.39      4.22 o 
  11  -1   1        0.19        0.48      6.94 o 
 -11   0   1       75.49       91.88      8.80 o 
 -10   0   1        1.04        6.92      4.70 o 
  -9   0   1      401.90      369.98     13.86 o 
  -8   0   1      133.55      100.85      8.13 o 
  -7   0   1      205.94      222.12      9.81 o 
  -6   0   1        0.98        3.09      2.18 o 
  -5   0   1        5.64        3.83      1.17 o 
  -4   0   1      478.34      344.81      7.83 o 
  -2   0   1     5255.04     5548.78     94.83 o 
  -1   0   1       81.12       60.85      2.16 o 
   1   0   1    12026.09    13279.92    494.08 o 
   2   0   1     3487.20     3720.77    100.44 o 
   3   0   1     8884.60     9214.17    199.61 o 
   4   0   1        4.06        3.09      1.64 o 
   5   0   1      358.03      410.51      8.93 o 
   6   0   1        0.79        1.09      1.39 o 
   7   0   1       67.81       56.43      4.90 o 
   8   0   1      133.49      114.97      7.11 o 
   9   0   1      109.61      100.74      7.08 o 
  10   0   1      181.48      201.25     10.99 o 
  11   0   1       23.14       29.96      6.25 o 
 -11   1   1        0.05        5.74      5.24 o 
 -10   1   1        0.40        0.05      5.02 o 
  -9   1   1       11.22        9.32      6.22 o 
  -8   1   1      156.35      149.08      8.28 o 
  -7   1   1      392.39      382.26     12.69 o 
  -6   1   1      204.56      217.55      5.91 o 
  -5   1   1     2145.74     2049.28     37.05 o 
  -4   1   1      413.49      372.85      8.01 o 
  -3   1   1       16.07       33.57      2.46 o 
  -2   1   1     9632.70     9737.41    165.35 o 
  -1   1   1     5684.06     6129.52    104.22 o 
   0   1   1       63.69       75.20      2.39 o 
   2   1   1      341.47      264.29      5.90 o 
   3   1   1      527.37      495.43      9.61 o 
   4   1   1        7.93        2.45      0.83 o 
   5   1   1      189.58      168.56     13.40 o 
   6   1   1        0.43        1.67      2.03 o 
   7   1   1        4.30       -0.45      2.52 o 
   8   1   1        2.14        1.91      2.71 o 
   9   1   1      655.36      684.25     20.79 o 
  10   1   1      387.52      421.83     24.64 o 
  11   1   1        0.44        1.60      4.56 o 
 -10   2   1        7.68        8.61      4.74 o 
  -9   2   1        0.23        1.91      3.72 o 
  -8   2   1      546.52      586.30     17.93 o 
  -7   2   1       25.09       17.79      5.02 o 
  -6   2   1      249.00      232.89      6.41 o 
  -5   2   1        0.88       10.02      1.68 o 
  -4   2   1     5268.36     5552.99     95.74 o 
  -3   2   1     1299.57     1044.39     19.41 o 
  -2   2   1    33031.53    36267.55    613.82 o 
  -1   2   1     8249.28     8918.87    151.45 o 
   0   2   1       92.85       89.15      3.46 o 
   1   2   1      833.58      977.36     17.39 o 
   2   2   1      948.13     1155.47     20.61 o 
   3   2   1      192.73      164.56      4.00 o 
   4   2   1      526.81      464.15     14.44 o 
   5   2   1      196.00      155.56      6.25 o 
   6   2   1       10.24        3.09      2.87 o 
   7   2   1      615.93      545.06     16.23 o 
   8   2   1      645.24      642.25     18.94 o 
   9   2   1      361.70      322.43     12.92 o 
  10   2   1      438.50      424.64     26.56 o 
  11   2   1        0.05        8.49      5.04 o 
 -10   3   1      193.61      178.25     13.88 o 
  -9   3   1        1.43        1.67      3.72 o 
  -8   3   1      569.99      545.57     18.66 o 
  -7   3   1       49.37       32.81      2.88 o 
  -6   3   1      539.59      498.11     11.47 o 
  -5   3   1     1689.55     1577.83     29.53 o 
  -4   3   1     6515.92     7322.14    125.84 o 
  -3   3   1     1208.70     1459.00     26.69 o 
  -2   3   1     2598.10     2524.22     44.28 o 
  -1   3   1       85.26      111.92      5.18 o 
   0   3   1      181.64      136.67      3.45 o 
   1   3   1        9.30       11.66      1.39 o 
   2   3   1      398.24      419.82      8.54 o 
   3   3   1     1359.92     1434.50     41.76 o 
   4   3   1       32.82       37.63      2.30 o 
   5   3   1      903.87      876.24     39.00 o 
   6   3   1      360.20      271.84     10.29 o 
   7   3   1      153.30      130.21      7.27 o 
   8   3   1      859.03      882.38     24.52 o 
   9   3   1        4.52        5.35      3.68 o 
  10   3   1      664.06      712.40     25.84 o 
  11   3   1       35.84       16.03      5.41 o 
 -10   4   1       75.51       44.99      6.43 o 
  -9   4   1        5.69        6.76      3.88 o 
  -8   4   1      236.26      235.75     15.55 o 
  -7   4   1      169.33      164.19      6.04 o 
  -6   4   1       18.86       14.01      2.38 o 
  -5   4   1     2686.47     2687.64     48.50 o 
  -4   4   1     4995.04     5501.44     95.37 o 
  -3   4   1      141.10      184.39      5.23 o 
  -2   4   1       47.02       30.58      2.38 o 
  -1   4   1       74.94       70.56      2.66 o 
   0   4   1      456.98      529.59     10.48 o 
   1   4   1       58.28       47.02      2.62 o 
   2   4   1     2138.91     2243.20     39.76 o 
   3   4   1     1487.57     1612.11     29.25 o 
   4   4   1        0.56        1.58      1.27 o 
   5   4   1      209.07      155.14      4.57 o 
   6   4   1      770.53      671.58     18.60 o 
   7   4   1      423.22      359.85     12.69 o 
   8   4   1       98.96      105.53      7.27 o 
   9   4   1      502.10      547.76     18.26 o 
  10   4   1       56.71       57.57      6.54 o 
  11   4   1        0.08       -2.27      5.04 o 
 -10   5   1        8.35       10.37      5.24 o 
  -9   5   1       70.10       59.42      6.40 o 
  -8   5   1      248.27      252.86     23.45 o 
  -7   5   1      195.20      177.24      6.72 o 
  -6   5   1      334.59      320.41      8.91 o 
  -5   5   1      110.16       92.16      6.59 o 
  -4   5   1     2095.56     2251.37     41.14 o 
  -3   5   1     1070.50     1086.31     21.07 o 
  -2   5   1     1675.01     1634.71     43.55 o 
  -1   5   1      239.38      181.88      6.87 o 
   0   5   1      349.34      413.44     12.86 o 
   1   5   1      278.71      255.89      6.23 o 
   2   5   1      947.82      966.19     35.29 o 
   3   5   1     2197.21     2439.35     43.62 o 
   4   5   1       33.53        9.70      3.01 o 
   5   5   1      487.31      415.85      9.71 o 
   6   5   1      717.20      700.12     19.59 o 
   7   5   1      363.49      351.73     12.66 o 
   8   5   1       35.70       26.26      4.74 o 
   9   5   1      529.05      552.17     18.60 o 
  10   5   1       90.02       83.57      9.09 o 
  -9   6   1      241.92      301.78     17.47 o 
  -8   6   1        3.65       -3.68      3.68 o 
  -7   6   1      413.53      374.45     10.57 o 
  -6   6   1      490.69      462.04     11.68 o 
  -5   6   1     1376.70     1390.69     27.34 o 
  -4   6   1       12.89       14.14      2.29 o 
  -3   6   1      166.18      146.88      6.31 o 
  -2   6   1      159.51      171.51      5.31 o 
  -1   6   1       46.64       34.97      2.46 o 
   0   6   1       96.08       51.46      2.82 o 
   1   6   1      909.83      992.91     23.81 o 
   2   6   1     3059.17     3133.05     72.83 o 
   3   6   1      461.06      443.02     22.42 o 
   4   6   1       24.42       16.94      2.18 o 
   5   6   1      256.86      213.99      6.39 o 
   6   6   1     1850.67     1963.82     46.50 o 
   7   6   1      745.08      673.22     20.11 o 
   8   6   1      172.69      174.70      9.80 o 
   9   6   1       29.92       32.17      5.51 o 
  10   6   1       11.10       15.79      5.24 o 
  -9   7   1        3.15       18.44      5.38 o 
  -8   7   1        3.43        0.02      3.57 o 
  -7   7   1       50.70       34.50      4.75 o 
  -6   7   1       96.67       58.87      4.42 o 
  -5   7   1      717.21      718.12     20.23 o 
  -4   7   1      516.19      547.45     12.97 o 
  -3   7   1       29.05       22.90      3.18 o 
  -2   7   1       35.76       22.43      2.46 o 
  -1   7   1      227.38      154.55      5.19 o 
   0   7   1      368.24      394.92      9.44 o 
   1   7   1       15.15       16.27      2.01 o 
   2   7   1      170.85      113.19      7.73 o 
   3   7   1     2009.03     2035.71     37.73 o 
   4   7   1       16.16       12.26      2.31 o 
   5   7   1      759.94      716.62     15.67 o 
   6   7   1      132.61      128.02     11.25 o 
   7   7   1       72.22       50.26      8.61 o 
   8   7   1       84.60       95.21      7.78 o 
   9   7   1      296.16      303.67     13.52 o 
  10   7   1        0.53       -3.39      5.38 o 
  -8   8   1        1.51       19.50      6.25 o 
  -7   8   1      244.39      197.21      8.25 o 
  -6   8   1      146.40      168.69      9.75 o 
  -5   8   1       41.20       33.98      4.17 o 
  -4   8   1      626.00      686.77     15.71 o 
  -3   8   1      494.94      509.81     16.62 o 
  -2   8   1       66.93       56.02      4.29 o 
  -1   8   1        0.11       -1.89      1.89 o 
   0   8   1     2094.07     2306.17     42.32 o 
   1   8   1       81.83       63.16      3.80 o 
   2   8   1     1014.45     1005.81     20.52 o 
   3   8   1       36.68       29.02      2.94 o 
   4   8   1      617.50      641.01     16.75 o 
   5   8   1        8.56        5.44      2.60 o 
   6   8   1      350.13      369.91     13.36 o 
   7   8   1       22.11       18.65      4.90 o 
   8   8   1      207.82      248.73     12.32 o 
   9   8   1       13.73       10.08      5.58 o 
  -7   9   1        0.03       -1.91      6.70 o 
  -6   9   1        0.68       -0.24      4.06 o 
  -5   9   1       15.88       14.28      4.36 o 
  -4   9   1       17.30        3.11      3.72 o 
  -3   9   1      103.56      104.23      7.01 o 
  -2   9   1        3.48        6.45      2.57 o 
  -1   9   1      400.28      425.90     10.92 o 
   0   9   1      445.72      441.96     11.16 o 
   1   9   1      336.65      352.20      9.81 o 
   2   9   1      215.84      194.16      6.59 o 
   3   9   1       86.58       67.16      4.32 o 
   4   9   1      172.26      165.62      6.56 o 
   5   9   1      634.38      687.93     16.15 o 
   6   9   1       46.19       52.96      5.91 o 
   7   9   1       79.31       86.01      7.76 o 
   8   9   1      113.02      136.74     10.13 o 
  -6  10   1      159.88      155.52     14.36 o 
  -5  10   1       25.99       19.14      7.18 o 
  -4  10   1       34.28       12.20      4.40 o 
  -3  10   1        9.68       -0.34      3.45 o 
  -2  10   1       85.82       49.92      5.58 o 
  -1  10   1      525.44      529.69     16.91 o 
   0  10   1      285.71      269.81      9.49 o 
   1  10   1       92.70       57.30      4.29 o 
   2  10   1       24.51       14.05      2.94 o 
   3  10   1       40.54       33.69      3.68 o 
   4  10   1      372.58      382.44     10.95 o 
   5  10   1      678.48      742.83     17.55 o 
   6  10   1        1.07       -0.55      4.70 o 
   7  10   1      178.83      195.05     11.30 o 
  -5  11   1        7.08       -3.83      6.70 o 
  -4  11   1      111.47      149.78     14.36 o 
  -3  11   1       91.67       89.96     11.48 o 
  -2  11   1       33.22       26.36      5.98 o 
  -1  11   1       45.58       26.80      4.74 o 
   0  11   1      102.43       96.38     11.01 o 
   1  11   1       30.92       33.27      5.08 o 
   2  11   1      621.65      721.85     27.75 o 
   3  11   1      344.62      378.89     13.70 o 
   4  11   1       12.47        0.74      5.50 o 
   5  11   1       33.39       43.07      9.09 o 
   6  11   1       87.97      118.67     12.92 o 
  -3  12   1        2.34        0.96      6.22 o 
  -2  12   1       14.54        6.22      7.18 o 
  -1  12   1       99.53      119.63     12.92 o 
   0  12   1       26.60       19.14      7.66 o 
   1  12   1        2.02        3.39      5.74 o 
   2  12   1       67.35       57.34     12.68 o 
   3  12   1      110.46      107.82      8.12 o 
   4  12   1       27.80       10.05      5.08 o 
   0 -12   2      120.02      155.04     15.31 o 
  -4 -11   2       79.39       67.95     11.01 o 
  -3 -11   2      279.09      331.56     22.97 o 
  -2 -11   2       20.98        6.46      4.40 o 
  -1 -11   2       40.54       32.79      5.91 o 
   0 -11   2      100.25      105.08      7.95 o 
   1 -11   2        3.29       -1.44      7.18 o 
   2 -11   2      120.85      111.50     12.44 o 
   3 -11   2       18.44       22.01      7.18 o 
   4 -11   2       19.81       11.01      7.66 o 
  -6 -10   2      272.88      310.80     13.87 o 
  -5 -10   2        3.10        7.21      5.04 o 
  -4 -10   2       49.04       51.66      5.03 o 
  -3 -10   2       37.18       40.32      4.40 o 
  -2 -10   2      284.97      265.98      8.92 o 
  -1 -10   2      426.31      447.59     15.03 o 
   0 -10   2      507.75      516.23     16.54 o 
   1 -10   2      202.51      178.01     21.06 o 
   2 -10   2        0.60       -1.44      4.06 o 
   3 -10   2        9.40       10.75      4.36 o 
   4 -10   2        0.05        5.32      4.56 o 
   5 -10   2      278.53      353.63     21.06 o 
   6 -10   2       25.37       19.62      8.61 o 
  -7  -9   2       19.07       12.68      5.41 o 
  -6  -9   2      240.97      274.11     12.35 o 
  -5  -9   2       86.74       84.70      7.27 o 
  -4  -9   2      222.83      227.60      8.84 o 
  -3  -9   2      103.78       96.71      9.49 o 
  -2  -9   2       20.43       20.38      4.69 o 
  -1  -9   2      158.70      144.19      6.14 o 
   0  -9   2      464.24      451.52     15.95 o 
   1  -9   2       12.70        5.50      3.38 o 
   2  -9   2       74.52       57.91      5.58 o 
   3  -9   2       15.02       18.92      4.22 o 
   4  -9   2      222.85      207.30     10.28 o 
   5  -9   2        0.11        0.73      3.88 o 
   6  -9   2       22.85        4.55      4.74 o 
   7  -9   2      161.40      188.44     13.64 o 
  -8  -8   2        6.14        4.46      5.38 o 
  -7  -8   2      262.88      283.02     29.19 o 
  -6  -8   2      331.57      348.40     13.86 o 
  -5  -8   2        6.34        1.91      4.06 o 
  -4  -8   2      150.57      151.45      8.85 o 
  -3  -8   2       52.85       38.70      6.67 o 
  -2  -8   2      610.65      594.91     14.00 o 
  -1  -8   2      488.74      524.02     12.59 o 
   0  -8   2       79.31       83.41      4.54 o 
   1  -8   2      438.38      427.68     10.85 o 
   2  -8   2       26.94       10.85      2.66 o 
   3  -8   2       67.97       71.51      5.72 o 
   4  -8   2      187.83      188.43      9.40 o 
   5  -8   2       48.74       44.13      5.74 o 
   6  -8   2      395.55      411.81     14.88 o 
   7  -8   2       35.84       26.72      5.24 o 
   8  -8   2       72.29      108.60      8.28 o 
  -8  -7   2        1.03        5.49      4.56 o 
  -7  -7   2      268.53      272.25     12.35 o 
  -6  -7   2      195.75      207.74     11.48 o 
  -5  -7   2       97.66       91.77      6.59 o 
  -4  -7   2      363.99      355.11      9.73 o 
  -3  -7   2      113.97       92.22      8.54 o 
  -2  -7   2     1524.80     1558.97     30.02 o 
  -1  -7   2      315.00      298.38      8.17 o 
   0  -7   2       17.17       20.35      2.57 o 
   1  -7   2     1371.54     1585.91     30.29 o 
   2  -7   2       30.29       12.74      2.38 o 
   3  -7   2      829.11      847.27     17.93 o 
   4  -7   2       24.14       12.97      2.74 o 
   5  -7   2      538.57      578.69     13.87 o 
   6  -7   2       10.10        9.55      5.98 o 
   7  -7   2      240.39      246.24     10.65 o 
   8  -7   2        1.64        2.23      4.48 o 
   9  -7   2        4.75       18.18      8.61 o 
  -9  -6   2      142.93      169.06     10.83 o 
  -8  -6   2        2.19       -1.25      4.36 o 
  -7  -6   2     1087.42     1151.34     31.12 o 
  -6  -6   2        0.85       -0.72      3.38 o 
  -5  -6   2     1556.20     1602.88     31.15 o 
  -4  -6   2      167.19      144.68     10.79 o 
  -3  -6   2      920.16      880.49     53.35 o 
  -2  -6   2     1241.91     1262.81     24.50 o 
  -1  -6   2       49.60       25.33      2.49 o 
   0  -6   2      618.57      645.30     13.79 o 
   1  -6   2      203.81      202.05      5.86 o 
   2  -6   2     1014.47      906.33     18.40 o 
   3  -6   2      378.05      360.09      9.08 o 
   4  -6   2     1619.12     1704.60     32.41 o 
   5  -6   2      222.62      194.63      9.67 o 
   6  -6   2        0.59        6.61      2.66 o 
   7  -6   2       18.47       10.75      3.01 o 
   8  -6   2       87.84       90.92      5.86 o 
   9  -6   2       44.18       13.88      7.66 o 
  -9  -5   2       50.94       53.61      7.11 o 
  -8  -5   2        1.35       -1.26      4.02 o 
  -7  -5   2      122.72      116.71      7.95 o 
  -6  -5   2       30.08       30.59      4.56 o 
  -5  -5   2        0.41        1.20      1.97 o 
  -4  -5   2       55.48       27.47      2.82 o 
  -3  -5   2       14.53        7.80      1.89 o 
  -2  -5   2       67.62       43.01      2.74 o 
  -1  -5   2      415.96      342.73      8.19 o 
   0  -5   2     3336.83     3748.03    116.45 o 
   1  -5   2     3719.14     3581.93     69.10 o 
   2  -5   2      139.43       75.61      3.83 o 
   3  -5   2       13.25        7.00      1.83 o 
   4  -5   2      849.30      782.65     16.37 o 
   5  -5   2     2940.38     3247.07     58.38 o 
   6  -5   2      524.78      513.83     12.52 o 
   7  -5   2       48.31       36.26      3.45 o 
   8  -5   2       63.44       38.89      5.33 o 
   9  -5   2        5.80        6.70      4.40 o 
  10  -5   2       30.27       16.81      5.38 o 
 -10  -4   2      372.39      381.44     19.38 o 
  -9  -4   2      365.42      415.17     15.89 o 
  -8  -4   2        6.81        0.54      4.07 o 
  -7  -4   2      760.90      758.52     22.16 o 
  -6  -4   2      342.71      331.30     16.99 o 
  -5  -4   2        1.81        2.98      2.06 o 
  -4  -4   2     1827.42     2051.78     37.61 o 
  -3  -4   2     1037.15     1093.99     21.16 o 
  -2  -4   2     2594.03     2874.82     57.34 o 
  -1  -4   2      315.04      258.22      6.34 o 
   0  -4   2      126.16      154.06      4.29 o 
   1  -4   2        6.37        9.92      1.33 o 
   2  -4   2     4587.94     4916.27     85.18 o 
   3  -4   2     2704.45     3067.58     54.24 o 
   4  -4   2      732.67      729.69     15.09 o 
   5  -4   2        0.02        3.93      1.83 o 
   6  -4   2       32.00       22.44      2.94 o 
   7  -4   2       80.05       54.48      5.66 o 
   8  -4   2      147.10      126.58      6.03 o 
   9  -4   2       63.98       56.95      9.09 o 
  10  -4   2        3.01        4.38      4.70 o 
 -10  -3   2        4.71       10.30      5.24 o 
  -9  -3   2       39.04       28.75      5.38 o 
  -8  -3   2       14.10       11.48      4.06 o 
  -7  -3   2        4.23        0.53      3.83 o 
  -6  -3   2      281.14      240.69      9.47 o 
  -5  -3   2       26.67       29.74      3.72 o 
  -4  -3   2     1545.91     1564.57     54.31 o 
  -3  -3   2      288.42      246.91      6.19 o 
  -2  -3   2     6427.79     7310.49    125.21 o 
  -1  -3   2     2851.16     3062.33     53.41 o 
   0  -3   2     3817.59     3889.40     58.08 o 
   1  -3   2       27.95        3.45      1.04 o 
   2  -3   2      265.97      178.02      4.64 o 
   3  -3   2        0.57        8.05      1.56 o 
   4  -3   2     1200.47     1068.95     21.68 o 
   5  -3   2       28.56       16.73      3.60 o 
   6  -3   2      137.96      146.19      7.05 o 
   7  -3   2        4.28        6.13      2.11 o 
   8  -3   2       99.17       59.94      4.21 o 
   9  -3   2       13.12        4.79      3.72 o 
  10  -3   2        6.44        0.19      4.22 o 
  11  -3   2      202.04      197.62     11.67 o 
 -10  -2   2       40.34       37.76      6.06 o 
  -9  -2   2      650.52      676.03     21.47 o 
  -8  -2   2       53.28       39.83      5.17 o 
  -7  -2   2      182.17      144.61      8.10 o 
  -6  -2   2      387.93      433.47     13.70 o 
  -5  -2   2      993.23      959.51     24.18 o 
  -4  -2   2       16.38        5.37      1.23 o 
  -3  -2   2     5025.59     5021.56     86.62 o 
  -2  -2   2      902.16      855.49     16.10 o 
  -1  -2   2      127.69      112.06      3.22 o 
   0  -2   2      332.18      355.04      7.26 o 
   1  -2   2    10393.13    10373.29    176.22 o 
   2  -2   2     1205.52     1077.91     30.40 o 
   3  -2   2      342.80      341.63      7.45 o 
   4  -2   2       81.53       48.64      3.99 o 
   5  -2   2      118.30       60.47      3.12 o 
   6  -2   2      190.21      183.60      5.68 o 
   7  -2   2      156.82      125.94      5.00 o 
   8  -2   2        1.82        2.15      3.05 o 
   9  -2   2      286.25      252.75     10.65 o 
  10  -2   2       89.77       78.75     13.16 o 
  11  -2   2       57.89       41.00      6.40 o 
 -10  -1   2        0.12        3.44      4.56 o 
  -9  -1   2       15.72       14.59      4.56 o 
  -8  -1   2       67.59       59.04     16.03 o 
  -7  -1   2      374.43      359.01     12.69 o 
  -6  -1   2     2146.79     2141.11     49.55 o 
  -5  -1   2       85.46      116.41      6.06 o 
  -4  -1   2      125.37       90.34      4.90 o 
  -3  -1   2     1313.22     1092.03     20.12 o 
  -2  -1   2     9027.28     9708.63    165.16 o 
  -1  -1   2        9.47       -0.90      0.90 o 
   0  -1   2     3004.29     3421.87     58.74 o 
   1  -1   2       11.85       13.40      1.35 o 
   2  -1   2     8076.27     8551.74    145.48 o 
   3  -1   2      556.72      613.23     11.97 o 
   4  -1   2     2016.34     2068.62     63.29 o 
   5  -1   2      906.72     1092.82     20.89 o 
   6  -1   2        0.89        0.18      1.55 o 
   7  -1   2        0.70       -0.22      1.74 o 
   8  -1   2      296.97      291.19     21.53 o 
   9  -1   2      921.18      981.70     26.73 o 
  10  -1   2       11.81        6.22      4.22 o 
  11  -1   2       86.00      107.88      8.80 o 
 -10   0   2        0.47        1.44      4.74 o 
  -9   0   2      256.05      243.33     11.17 o 
  -8   0   2        0.77        0.03      4.07 o 
  -7   0   2       34.68       32.67      6.46 o 
  -6   0   2      268.45      226.42      8.78 o 
  -5   0   2     1839.18     1896.03     34.36 o 
  -3   0   2     2310.57     2259.13     39.75 o 
  -2   0   2       26.61       59.38      3.17 o 
  -1   0   2      166.82      190.85      4.13 o 
   0   0   2       14.93       22.10      1.11 o 
   1   0   2        6.83        1.04      0.58 o 
   2   0   2     1232.59     1363.25     24.03 o 
   3   0   2      125.30      137.92      3.57 o 
   4   0   2      112.09      105.58      3.91 o 
   5   0   2      502.68      533.36     11.20 o 
   6   0   2        7.11        1.38      1.55 o 
   7   0   2        6.81        3.91      1.94 o 
   8   0   2      882.08      916.30     24.53 o 
   9   0   2      228.90      218.23      9.81 o 
  10   0   2        0.09        3.35      4.06 o 
  11   0   2      153.48      175.20     10.49 o 
 -10   1   2       13.15       10.21      5.04 o 
  -9   1   2       61.24       48.06      5.91 o 
  -8   1   2      490.10      466.99     26.56 o 
  -7   1   2      910.50      911.84     24.18 o 
  -6   1   2      357.63      285.34      7.24 o 
  -5   1   2      217.22      198.29      5.33 o 
  -4   1   2       15.12       29.34      1.97 o 
  -3   1   2      926.94      713.46     27.85 o 
  -2   1   2        8.25        5.51      0.98 o 
  -1   1   2     1946.92     2199.81     47.18 o 
   0   1   2     1226.55     1437.06     25.13 o 
   1   1   2     1080.72     1139.10     40.99 o 
   2   1   2       72.70       60.20      1.89 o 
   3   1   2       30.43       35.20      4.00 o 
   4   1   2      400.47      339.43     17.18 o 
   5   1   2       58.34       37.18      5.00 o 
   6   1   2      142.45      132.57     10.72 o 
   7   1   2        6.00        6.22      2.71 o 
   8   1   2       94.49       66.99      5.58 o 
   9   1   2      553.74      564.61     17.76 o 
  10   1   2      194.85      201.50     16.03 o 
  11   1   2      231.61      261.10     13.18 o 
 -10   2   2        9.91        9.52      5.50 o 
  -9   2   2      106.89      114.33      8.04 o 
  -8   2   2        6.59       10.83      5.02 o 
  -7   2   2       91.94       87.21      7.18 o 
  -6   2   2     1635.14     1546.68     29.20 o 
  -5   2   2      855.43      894.89     20.29 o 
  -3   2   2     1400.53     1330.40     24.28 o 
  -1   2   2      891.70      902.62     18.13 o 
   0   2   2     3355.29     3659.92     77.47 o 
   1   2   2     1574.88     1634.17     35.08 o 
   2   2   2      534.55      465.01     10.24 o 
   3   2   2        4.40        1.82      1.11 o 
   4   2   2     1003.37     1190.89     27.56 o 
   5   2   2       37.70       54.11      2.49 o 
   6   2   2      324.85      268.55      6.50 o 
   7   2   2      782.45      716.64     19.78 o 
   8   2   2      546.86      554.36     17.07 o 
   9   2   2       56.57       32.03      4.70 o 
  10   2   2       30.38       22.47      4.90 o 
  11   2   2      422.97      466.23     17.42 o 
 -10   3   2       11.00        4.65      4.90 o 
  -9   3   2       45.08       49.48      5.91 o 
  -8   3   2       80.94       53.56      5.58 o 
  -7   3   2      342.10      323.47     11.49 o 
  -6   3   2      770.44      660.67     14.44 o 
  -5   3   2      284.40      229.66      9.01 o 
  -4   3   2      923.35      904.96     17.65 o 
  -3   3   2    10703.49    11966.48    203.55 o 
  -2   3   2      414.24      433.93      8.99 o 
  -1   3   2      638.82      751.74     17.04 o 
   0   3   2     3341.77     3582.70     61.86 o 
   1   3   2        9.07       12.63      1.06 o 
   2   3   2     2512.37     2680.03     46.58 o 
   3   3   2      210.55      236.20      5.68 o 
   5   3   2        0.93        8.68      1.49 o 
   6   3   2      111.74       77.19      4.90 o 
   7   3   2       22.77       25.14      3.72 o 
   8   3   2     2541.07     2878.56     65.78 o 
   9   3   2       18.44        8.61      3.88 o 
  10   3   2      223.32      202.44     25.84 o 
  11   3   2       55.44       48.69      6.74 o 
 -10   4   2       84.07      127.73      9.14 o 
  -9   4   2       14.23       12.44      4.74 o 
  -8   4   2      152.79       88.62      6.94 o 
  -7   4   2      185.66      143.87     10.30 o 
  -6   4   2      605.51      560.25     12.91 o 
  -5   4   2        5.13        8.96      1.93 o 
  -4   4   2     4848.45     5681.66     98.58 o 
  -3   4   2     2684.68     3055.42     53.93 o 
  -2   4   2      773.64      862.83     16.82 o 
  -1   4   2        4.74        1.48      0.98 o 
   0   4   2      217.62      193.09      8.29 o 
   1   4   2     3921.78     4025.31    108.04 o 
   2   4   2      294.98      321.60      6.97 o 
   3   4   2      570.87      645.46     12.76 o 
   4   4   2      502.43      390.57      8.69 o 
   5   4   2     2539.48     2343.36     42.01 o 
   6   4   2      239.02      222.35      5.92 o 
   7   4   2     1137.46     1178.48     50.96 o 
   8   4   2      114.55       98.07      9.57 o 
   9   4   2      256.35      229.59     10.49 o 
  10   4   2        7.03        5.36      4.22 o 
  11   4   2      145.70      154.03     35.65 o 
  -9   5   2      111.76      120.89      8.44 o 
  -8   5   2        0.58        0.72      3.72 o 
  -7   5   2      336.74      311.98      9.13 o 
  -6   5   2     1328.20     1442.97     54.42 o 
  -5   5   2      705.82      711.26     18.76 o 
  -4   5   2      357.47      415.90     17.02 o 
  -3   5   2       20.60        6.14      1.61 o 
  -2   5   2        3.74       -1.18      1.18 o 
  -1   5   2        2.88        4.01      1.27 o 
   0   5   2       90.74       79.49      3.26 o 
   1   5   2       95.45       56.13      2.54 o 
   3   5   2      825.44      847.43     16.55 o 
   4   5   2     4084.91     4364.90     76.20 o 
   5   5   2        1.22       -0.37      1.44 o 
   6   5   2     1018.98     1076.50     27.38 o 
   7   5   2      123.09      153.76     10.77 o 
   8   5   2      894.49      888.89     24.85 o 
   9   5   2       55.08       35.63      5.98 o 
  10   5   2       69.26       65.53      6.93 o 
  11   5   2       64.88       54.65     11.25 o 
  -9   6   2       81.87       70.83      7.11 o 
  -8   6   2      256.59      203.04      9.98 o 
  -7   6   2      233.00      258.34      8.43 o 
  -6   6   2      668.40      662.93     22.15 o 
  -5   6   2       26.07       15.00      2.74 o 
  -4   6   2       74.03       66.74      4.91 o 
  -3   6   2       64.31       46.50      3.10 o 
  -2   6   2       43.24       30.54      2.31 o 
  -1   6   2     2345.79     2501.35     44.72 o 
   0   6   2     4215.11     4671.70     81.08 o 
   2   6   2      131.07      143.62      4.56 o 
   3   6   2      107.76       82.49      3.70 o 
   4   6   2     1151.16     1102.95     21.50 o 
   5   6   2     2803.11     3045.54     73.83 o 
   6   6   2       28.46       19.44      2.49 o 
   7   6   2      111.79       88.10      6.94 o 
   8   6   2      265.19      257.22     25.60 o 
   9   6   2       60.49       43.91      6.06 o 
  10   6   2       75.54       90.35     12.68 o 
  -9   7   2       99.90       78.00     10.53 o 
  -8   7   2      462.76      379.55     14.31 o 
  -7   7   2       71.53       31.69      3.95 o 
  -6   7   2      350.23      368.10     10.39 o 
  -5   7   2       10.90        6.45      2.57 o 
  -4   7   2      804.79      826.19     18.32 o 
  -3   7   2      513.91      508.00     24.75 o 
  -2   7   2      541.39      564.82     17.23 o 
  -1   7   2      166.18      141.68      4.78 o 
   0   7   2       16.23       10.64      1.89 o 
   1   7   2      908.99      753.45     15.44 o 
   2   7   2     1259.93     1199.96     23.18 o 
   3   7   2      408.33      317.19      8.25 o 
   4   7   2      202.71      162.18      5.99 o 
   5   7   2      670.11      718.65     28.96 o 
   6   7   2      314.27      266.32     10.31 o 
   7   7   2      599.02      650.63     19.62 o 
   8   7   2      241.16      230.23     10.81 o 
   9   7   2       70.89       77.14      7.42 o 
  10   7   2        5.89        5.26      5.74 o 
  -8   8   2       91.12       49.29      9.57 o 
  -7   8   2      156.76      198.29     11.48 o 
  -6   8   2        3.24        5.06      4.02 o 
  -5   8   2        0.28       -0.10      2.74 o 
  -4   8   2        0.44        3.09      2.54 o 
  -3   8   2        0.67        2.84      2.18 o 
  -2   8   2     1099.54     1231.68     24.53 o 
  -1   8   2      700.10      706.42     15.21 o 
   0   8   2      912.03      837.28     17.35 o 
   1   8   2      255.58      204.90      6.26 o 
   2   8   2      603.32      602.92     15.34 o 
   3   8   2      124.83      138.18      5.14 o 
   4   8   2     2150.88     2342.15     54.19 o 
   5   8   2       34.84       31.12      3.83 o 
   6   8   2        8.66        6.94      3.38 o 
   7   8   2        9.65        5.28      4.02 o 
   8   8   2      422.85      482.25     17.07 o 
   9   8   2       90.93       77.26      7.95 o 
  -7   9   2       24.06       21.51      6.94 o 
  -6   9   2       42.66       28.39      5.38 o 
  -5   9   2       87.22      103.03     16.03 o 
  -4   9   2        4.75        5.88      3.54 o 
  -3   9   2      530.96      608.73     18.61 o 
  -2   9   2        6.30        4.12      2.46 o 
  -1   9   2      256.94      235.34      7.25 o 
   0   9   2       53.04       45.09      3.45 o 
   1   9   2     2079.93     2213.57     49.94 o 
   2   9   2      534.83      543.63     14.32 o 
   3   9   2       73.84       53.43      3.93 o 
   4   9   2      221.05      191.93      6.88 o 
   5   9   2      387.86      409.28     11.00 o 
   6   9   2      151.56      133.65      8.38 o 
   7   9   2      131.24      120.63     13.16 o 
   8   9   2        9.92        5.54      4.70 o 
   9   9   2       37.42       39.18      9.57 o 
  -6  10   2       31.60       53.44      6.93 o 
  -5  10   2       12.41       -3.46      4.48 o 
  -4  10   2      240.34      243.88     10.99 o 
  -3  10   2       36.46       47.63      5.91 o 
  -2  10   2      442.48      468.24     16.75 o 
  -1  10   2        9.73       14.15      3.88 o 
   0  10   2       68.26       61.44      7.42 o 
   1  10   2      307.24      310.53     11.67 o 
   2  10   2      678.78      764.34     24.96 o 
   3  10   2       24.22       12.21      2.94 o 
   4  10   2       21.67       15.40      3.12 o 
   5  10   2      286.38      296.54      9.36 o 
   6  10   2        0.05        2.17      4.02 o 
   7  10   2        6.35        4.97      4.90 o 
   8  10   2      118.85      132.92      9.81 o 
  -5  11   2      107.35      163.66     15.31 o 
  -4  11   2        5.60        4.55      4.74 o 
  -3  11   2        0.19       -3.14      4.14 o 
  -2  11   2      359.54      390.74     14.55 o 
  -1  11   2      290.42      298.78     12.17 o 
   0  11   2        1.92        3.70      3.68 o 
   1  11   2       23.07       20.43      4.79 o 
   2  11   2       69.65       49.97      5.58 o 
   3  11   2       19.37       16.75      4.40 o 
   4  11   2      245.09      281.18     18.66 o 
   5  11   2      121.85      115.50      8.10 o 
   6  11   2      190.40      194.28     16.75 o 
   7  11   2        9.00        0.96      6.70 o 
  -3  12   2      109.89      155.04     15.31 o 
  -2  12   2       28.40       23.45      7.18 o 
  -1  12   2        0.11        0.32      4.56 o 
   0  12   2       24.98       18.54      5.24 o 
   1  12   2      183.15      184.71     10.49 o 
   2  12   2        8.11        5.74      4.40 o 
   3  12   2      138.90      115.80     15.31 o 
   4  12   2        1.39        0.82      4.70 o 
   5  12   2        7.25        3.35      6.70 o 
   0  13   2      129.96      122.50     13.40 o 
   1  13   2        0.03        0.00      5.08 o 
   2  13   2       18.32       17.21      5.24 o 
  -3 -11   3       25.17       21.84      5.75 o 
  -2 -11   3       30.92       34.68     11.48 o 
  -1 -11   3       76.63       63.53      6.93 o 
   0 -11   3        1.83       -0.28      4.56 o 
   1 -11   3       69.17       76.92      7.35 o 
   2 -11   3       82.84       83.47      7.69 o 
   3 -11   3        0.14        9.57      7.66 o 
  -5 -10   3        0.51        0.48      5.24 o 
  -4 -10   3       63.87       69.86     10.53 o 
  -3 -10   3       17.33       15.43      4.90 o 
  -2 -10   3      252.85      218.92     10.32 o 
  -1 -10   3        0.97        2.63      4.06 o 
   0 -10   3      168.98      151.16      8.92 o 
   1 -10   3       88.59       76.11     17.47 o 
   2 -10   3        0.05        2.24      4.22 o 
   3 -10   3       69.45       55.55      6.40 o 
   4 -10   3       36.49       29.19      5.41 o 
   5 -10   3       66.92       41.48      6.25 o 
  -6  -9   3       10.42        7.54      5.38 o 
  -5  -9   3      149.59      170.27     10.15 o 
  -4  -9   3       31.59       19.34      3.77 o 
  -3  -9   3       10.51        4.63      3.12 o 
  -2  -9   3      535.79      585.28     21.21 o 
  -1  -9   3       50.27       54.96      5.58 o 
   0  -9   3      693.81      772.01     33.98 o 
   1  -9   3       51.05       34.11      7.90 o 
   2  -9   3        0.55        4.06      3.88 o 
   3  -9   3        0.80        3.59      3.72 o 
   4  -9   3      193.90      187.60     10.08 o 
   5  -9   3       12.77       16.23     10.29 o 
   6  -9   3       98.21       92.99      7.95 o 
   7  -9   3        3.95       13.20      5.72 o 
  -7  -8   3       15.05       11.47      5.58 o 
  -6  -8   3       61.01       50.66      6.59 o 
  -5  -8   3       82.54      104.37     14.83 o 
  -4  -8   3      743.86      767.14     17.64 o 
  -3  -8   3      843.66      911.33     19.98 o 
  -2  -8   3       36.28       24.67      3.12 o 
  -1  -8   3      325.61      334.54      9.45 o 
   0  -8   3       59.16       46.76      3.79 o 
   1  -8   3      281.49      256.07      9.98 o 
   2  -8   3       12.10       11.72      3.38 o 
   3  -8   3     1060.55     1115.00     28.89 o 
   4  -8   3        9.38        5.02      4.07 o 
   5  -8   3        0.88        4.64      3.88 o 
   6  -8   3       25.16       11.96      4.40 o 
   7  -8   3      125.32      139.67      9.14 o 
   8  -8   3       30.66       22.13      9.57 o 
  -8  -7   3      195.78      201.24     12.01 o 
  -7  -7   3       16.62       26.81      6.46 o 
  -6  -7   3       44.71       48.83      5.75 o 
  -5  -7   3       32.79       31.62      4.90 o 
  -4  -7   3      694.36      655.16     15.35 o 
  -3  -7   3     1257.52     1398.71     27.81 o 
  -2  -7   3       61.99       56.54      9.34 o 
  -1  -7   3       18.23       13.97      2.49 o 
   0  -7   3      588.14      635.86     14.16 o 
   1  -7   3        1.60        2.06      1.97 o 
   2  -7   3       64.84       46.09      3.41 o 
   3  -7   3      529.14      500.88     42.11 o 
   4  -7   3        7.87        4.40      3.83 o 
   5  -7   3      484.55      477.43     15.55 o 
   6  -7   3       23.88       24.57      4.40 o 
   7  -7   3        8.02       13.10      4.36 o 
   8  -7   3        8.07        4.79      7.18 o 
   9  -7   3      125.66      145.67      9.74 o 
  -9  -6   3       26.12       18.90      5.75 o 
  -8  -6   3        1.90        6.46      4.74 o 
  -7  -6   3       46.15       35.82      5.58 o 
  -6  -6   3       49.21       41.85      5.38 o 
  -5  -6   3      739.96      852.19     23.69 o 
  -4  -6   3      124.71       97.77      9.51 o 
  -3  -6   3      490.32      544.38     12.68 o 
  -2  -6   3      847.56      848.79     23.54 o 
  -1  -6   3       18.96       27.90      2.74 o 
   0  -6   3      894.97      883.25     18.03 o 
   1  -6   3      565.38      490.77     11.28 o 
   2  -6   3     2807.04     3075.61     55.16 o 
   3  -6   3      232.00      209.47      6.34 o 
   4  -6   3      167.50      176.77      5.90 o 
   5  -6   3      452.67      462.18     11.44 o 
   6  -6   3      576.53      630.94     18.61 o 
   7  -6   3      184.59      195.63     12.44 o 
   8  -6   3      111.27       91.73      7.90 o 
   9  -6   3        7.56        5.84      4.70 o 
  -9  -5   3       24.83       19.20      5.91 o 
  -8  -5   3       32.71       44.03      6.43 o 
  -7  -5   3        7.30        7.66      4.79 o 
  -6  -5   3       20.46       13.52      5.02 o 
  -5  -5   3      377.30      358.60     17.94 o 
  -4  -5   3      234.38      197.31      6.33 o 
  -3  -5   3     1291.96     1291.94     31.56 o 
  -2  -5   3      146.29      110.85      4.47 o 
  -1  -5   3     1549.31     1544.27     28.92 o 
   0  -5   3        5.30        0.11      1.33 o 
   1  -5   3       95.76      128.82      5.73 o 
   3  -5   3     2057.33     2043.06     37.47 o 
   4  -5   3        6.10        6.08      1.97 o 
   5  -5   3      355.67      343.15      8.98 o 
   6  -5   3      757.86      726.98     22.69 o 
   7  -5   3        1.16        5.82      2.57 o 
   8  -5   3       19.95       11.87      3.01 o 
   9  -5   3        0.11        6.70      6.70 o 
  10  -5   3      136.79      102.40     11.96 o 
  -9  -4   3       41.61       26.97      6.06 o 
  -8  -4   3       27.20       34.68      5.58 o 
  -7  -4   3     1293.57     1395.54     53.12 o 
  -6  -4   3       11.43        5.70      3.54 o 
  -5  -4   3       36.08       11.59      2.14 o 
  -4  -4   3     2094.09     2257.07     48.19 o 
  -3  -4   3      481.02      512.67     11.47 o 
  -2  -4   3      113.59      129.31      4.65 o 
  -1  -4   3      105.26       58.92      4.05 o 
   0  -4   3     5850.75     5930.93    102.21 o 
   1  -4   3      466.13      585.84     12.02 o 
   2  -4   3     1397.70     1390.03     25.77 o 
   3  -4   3      430.38      369.12      8.58 o 
   4  -4   3       91.81       47.23      2.88 o 
   5  -4   3        0.33        0.69      1.74 o 
   6  -4   3      720.06      670.20     17.88 o 
   7  -4   3      330.71      345.94      9.37 o 
   8  -4   3       64.84       56.58      4.31 o 
   9  -4   3        7.52        7.50      4.22 o 
  10  -4   3        1.50        5.26      5.08 o 
 -10  -3   3       13.05       18.18      6.43 o 
  -9  -3   3        6.94        9.26      4.70 o 
  -8  -3   3       17.21        4.59      4.79 o 
  -7  -3   3        1.38        0.83      3.20 o 
  -6  -3   3       28.01       22.25      6.22 o 
  -5  -3   3       81.80       36.81      4.22 o 
  -4  -3   3     1189.69     1083.08     27.90 o 
  -3  -3   3      857.76      904.79     35.41 o 
  -2  -3   3      661.41      522.48     19.72 o 
  -1  -3   3     6302.31     7158.79    122.64 o 
   0  -3   3     5898.62     6591.79    117.55 o 
   1  -3   3        0.13        4.48      1.09 o 
   2  -3   3       14.72       16.16      1.44 o 
   3  -3   3     2106.13     1941.45     34.99 o 
   4  -3   3        9.22       25.65      2.18 o 
   5  -3   3      801.60      859.70     17.39 o 
   6  -3   3        7.48        3.72      1.89 o 
   7  -3   3        2.57        6.24      2.29 o 
   8  -3   3      155.59      129.00      5.75 o 
   9  -3   3        2.87        2.91      3.88 o 
  10  -3   3      149.46      168.05      9.81 o 
  11  -3   3       16.32       10.31      5.58 o 
 -10  -2   3        2.24        0.96      5.08 o 
  -9  -2   3      492.93      516.42     18.42 o 
  -8  -2   3       64.69       57.71     12.92 o 
  -7  -2   3      194.33      174.87     11.25 o 
  -6  -2   3      296.18      311.53     22.25 o 
  -5  -2   3      290.77      218.13     11.25 o 
  -4  -2   3     2273.50     2379.58     42.66 o 
  -3  -2   3     1854.53     1903.49     48.52 o 
  -2  -2   3        0.01        0.00      1.09 o 
  -1  -2   3     2986.47     3102.75     64.96 o 
   0  -2   3     4667.43     4796.29    128.36 o 
   1  -2   3       61.92       34.91      3.49 o 
   2  -2   3       25.76       20.84      1.49 o 
   3  -2   3       57.75       83.52      2.94 o 
   4  -2   3       35.04       55.35      2.74 o 
   5  -2   3       76.01       70.01      4.66 o 
   6  -2   3       68.94       55.86      6.01 o 
   7  -2   3      268.62      251.03      8.28 o 
   8  -2   3        3.18       -0.02      2.18 o 
   9  -2   3        3.81        6.76      4.07 o 
  10  -2   3      256.77      257.69     24.88 o 
  11  -2   3       27.38       33.88      6.06 o 
 -10  -1   3      192.44      197.01     11.64 o 
  -9  -1   3        3.75       -0.40      4.22 o 
  -8  -1   3      530.56      532.51     17.59 o 
  -7  -1   3      292.85      301.43     11.50 o 
  -6  -1   3      677.09      711.13     19.96 o 
  -5  -1   3      104.54       53.31      4.56 o 
  -4  -1   3     1445.34     1288.59     37.01 o 
  -3  -1   3     1969.61     2118.52     37.72 o 
  -2  -1   3       20.33       16.62      2.79 o 
  -1  -1   3     4901.77     5371.15     91.89 o 
   0  -1   3     1331.97     1448.90     48.09 o 
   1  -1   3      298.86      330.54      8.62 o 
   2  -1   3      345.08      297.55      8.32 o 
   3  -1   3      124.42      110.57      5.18 o 
   4  -1   3       23.80       23.20      2.99 o 
   5  -1   3       39.58       26.07      2.18 o 
   6  -1   3       72.54       73.94      3.57 o 
   7  -1   3      468.35      420.83     12.91 o 
   8  -1   3      188.46      155.79      7.90 o 
   9  -1   3       66.56       74.44      6.25 o 
  10  -1   3      547.76      590.47     19.12 o 
  11  -1   3        1.60        3.59      4.74 o 
 -10   0   3       41.37       33.23      5.91 o 
  -9   0   3        3.15        1.49      4.22 o 
  -8   0   3      241.05      226.53     10.28 o 
  -7   0   3       88.50       56.81      5.24 o 
  -6   0   3     1945.13     2124.16     49.37 o 
  -5   0   3      615.69      470.32     10.13 o 
  -4   0   3      819.38      686.57     14.52 o 
  -3   0   3       77.46       45.49      2.14 o 
  -2   0   3       99.68      103.82      3.73 o 
  -1   0   3     1732.75     1815.40     31.95 o 
   0   0   3     3409.15     3907.15     66.94 o 
   1   0   3        5.77       -0.06      1.03 o 
   2   0   3     2788.08     3012.36     52.03 o 
   3   0   3      348.32      355.43      7.55 o 
   4   0   3      100.41       65.41      2.74 o 
   5   0   3      286.14      268.05      6.67 o 
   6   0   3     1217.70     1230.67     23.63 o 
   7   0   3      504.03      480.73     11.12 o 
   8   0   3      265.25      222.16      9.14 o 
   9   0   3        9.86       14.54      3.88 o 
  10   0   3      589.81      664.20     20.64 o 
  11   0   3       58.12       52.92      6.77 o 
 -10   1   3        7.34        0.73      4.90 o 
  -9   1   3        0.05        9.17      4.22 o 
  -8   1   3      228.38      239.34     12.20 o 
  -7   1   3     1599.95     1620.51     39.57 o 
  -6   1   3      393.72      382.75     13.88 o 
  -5   1   3      327.14      240.50     11.55 o 
  -4   1   3     1922.90     1742.09     27.81 o 
  -3   1   3      242.59      218.25      5.34 o 
  -2   1   3       28.45       45.80      2.03 o 
  -1   1   3       13.44       10.73      2.08 o 
   0   1   3     5886.49     6284.81    107.07 o 
   2   1   3       18.05        4.31      0.90 o 
   3   1   3        0.37        2.30      0.98 o 
   4   1   3        5.37        1.09      1.18 o 
   5   1   3       15.71        3.31      1.27 o 
   6   1   3      452.52      369.13     13.35 o 
   7   1   3     3746.88     3841.51     71.87 o 
   8   1   3      124.01      111.48      6.59 o 
   9   1   3      473.58      487.34     16.07 o 
  10   1   3       41.71       35.19      5.41 o 
  11   1   3       85.62       83.64     12.44 o 
 -10   2   3       11.23       21.77      5.75 o 
  -9   2   3       16.94       16.25      4.70 o 
  -8   2   3      203.70      208.27      9.87 o 
  -7   2   3      853.06      872.03     24.17 o 
  -6   2   3       14.80        9.33      2.03 o 
  -5   2   3      194.01      174.26      5.20 o 
  -4   2   3      637.08      481.61     10.34 o 
  -3   2   3      565.25      551.34     11.28 o 
  -1   2   3     3066.41     3575.01     61.67 o 
   0   2   3      263.95      237.67     10.75 o 
   2   2   3     5685.10     5992.14    102.28 o 
   4   2   3     2038.27     2030.17     36.17 o 
   5   2   3      116.94      135.49      4.15 o 
   6   2   3      638.44      557.04     11.95 o 
   7   2   3      366.88      318.97     15.79 o 
   8   2   3       48.27       29.70      4.06 o 
   9   2   3      223.93      195.25      9.64 o 
  10   2   3      730.27      822.97     24.36 o 
  11   2   3       40.73       36.97      6.09 o 
 -10   3   3       54.47       36.75      6.25 o 
  -9   3   3        1.49        7.18      4.40 o 
  -8   3   3       51.89       47.66      7.66 o 
  -7   3   3      268.55      208.42      9.12 o 
  -6   3   3        4.22       12.69      2.31 o 
  -5   3   3      469.09      489.43     11.17 o 
  -4   3   3      123.15      176.04      5.10 o 
  -3   3   3      527.85      703.11     20.49 o 
  -2   3   3      239.15      195.68      5.07 o 
  -1   3   3      292.45      296.43      6.26 o 
   0   3   3      614.39      581.39     27.28 o 
   1   3   3      268.60      244.51      9.37 o 
   2   3   3     2502.76     2622.05     45.65 o 
   3   3   3     1543.92     1457.98     26.23 o 
   4   3   3      653.68      587.09     14.76 o 
   5   3   3     4433.02     4791.75     84.20 o 
   6   3   3      394.78      345.19     11.88 o 
   7   3   3     1292.87     1280.83     28.49 o 
   8   3   3      535.69      569.07     19.62 o 
   9   3   3        3.60        0.24      3.38 o 
  10   3   3       79.90       57.60      6.25 o 
  11   3   3      151.85      156.52     10.32 o 
 -10   4   3      171.48      181.21     14.83 o 
  -9   4   3        6.09        3.01      4.22 o 
  -8   4   3      203.50      215.37     15.31 o 
  -7   4   3      216.37      204.90      7.62 o 
  -6   4   3        6.53        9.04      2.99 o 
  -5   4   3       86.49       59.62      4.92 o 
  -4   4   3       52.01       15.25      2.01 o 
  -3   4   3       29.32       16.53      1.89 o 
  -2   4   3     2135.36     2429.20     43.06 o 
  -1   4   3      180.32      128.93      3.43 o 
   0   4   3       56.41       95.68      4.55 o 
   1   4   3      524.83      644.57     15.11 o 
   2   4   3     3998.30     4548.56     78.33 o 
   4   4   3     2651.91     2632.10     46.56 o 
   5   4   3      231.63      211.81      5.77 o 
   6   4   3      283.98      260.98      9.07 o 
   7   4   3      853.17      854.84     22.82 o 
   8   4   3        0.14        5.74      5.26 o 
   9   4   3      136.26      128.81      8.10 o 
  10   4   3      162.79      133.28      9.14 o 
  11   4   3        7.93        5.74      5.04 o 
  -9   5   3       36.68        6.88      4.36 o 
  -8   5   3       24.11       25.28      6.46 o 
  -7   5   3      406.49      380.38     10.41 o 
  -6   5   3      733.69      837.01     18.08 o 
  -5   5   3     1397.71     1431.45     27.77 o 
  -4   5   3       49.49       45.67      3.08 o 
  -3   5   3      148.80      115.12      4.21 o 
  -2   5   3        5.42        2.13      2.08 o 
  -1   5   3      113.17      157.72      4.29 o 
   0   5   3     2056.66     1823.42     48.44 o 
   1   5   3        2.06        7.13      1.14 o 
   2   5   3     1363.43     1230.30     22.79 o 
   4   5   3     3663.50     3957.61     69.29 o 
   5   5   3      156.46      186.27      7.25 o 
   6   5   3     1826.05     1877.79     34.90 o 
   7   5   3      651.16      644.90     18.76 o 
   8   5   3        7.52        4.31      3.38 o 
   9   5   3       16.77       14.25      4.56 o 
  10   5   3       30.55       20.89      5.24 o 
  11   5   3       17.82       22.93      7.18 o 
  -9   6   3        1.35        6.95      4.83 o 
  -8   6   3      138.21      173.52     25.60 o 
  -7   6   3       11.54        8.36      2.92 o 
  -6   6   3      183.66      195.66     10.61 o 
  -5   6   3       91.68       93.77      6.65 o 
  -4   6   3       85.63       50.14      3.45 o 
  -3   6   3     1097.91     1138.76     38.09 o 
  -2   6   3      137.32      140.74      4.57 o 
  -1   6   3      412.71      340.93     10.65 o 
   0   6   3       84.54       48.32      2.54 o 
   1   6   3      141.70      199.09     10.05 o 
   2   6   3       51.19       34.00      2.25 o 
   3   6   3     3103.67     3029.51     83.70 o 
   4   6   3      264.45      273.30      7.11 o 
   5   6   3      447.66      462.84     13.67 o 
   6   6   3      153.32      133.30      5.09 o 
   7   6   3     1180.02     1262.43     32.28 o 
   8   6   3        2.15       -2.12      3.20 o 
   9   6   3        8.32        7.52      4.02 o 
  10   6   3      124.52      110.99     14.36 o 
  11   6   3        7.44        6.70      5.75 o 
  -8   7   3      679.40      795.79     34.93 o 
  -7   7   3      556.46      523.79     13.65 o 
  -6   7   3       83.33       95.41      5.42 o 
  -5   7   3      436.50      384.11     10.31 o 
  -4   7   3      110.23      112.41      5.09 o 
  -3   7   3        1.23        3.91      2.01 o 
  -2   7   3      448.75      438.01     10.28 o 
  -1   7   3      712.66      661.33     13.98 o 
   0   7   3     1452.06     1515.07     28.41 o 
   1   7   3      272.77      324.90      9.13 o 
   2   7   3       78.93       95.90      4.35 o 
   3   7   3      720.97      696.40     14.67 o 
   4   7   3      737.14      760.80     15.97 o 
   5   7   3       46.30       35.18      5.02 o 
   6   7   3      338.28      350.74      9.37 o 
   7   7   3        6.69        4.24      3.54 o 
   8   7   3        6.97        2.45      4.02 o 
   9   7   3        4.90        1.81      3.88 o 
  10   7   3        0.25        1.85      5.04 o 
  -8   8   3       81.17       81.83     11.96 o 
  -7   8   3       63.77       44.64      9.33 o 
  -6   8   3       48.35       21.98      4.70 o 
  -5   8   3      271.16      275.94     11.15 o 
  -4   8   3      434.79      468.76     11.67 o 
  -3   8   3       72.29       74.31      5.94 o 
  -2   8   3      276.08      306.65     10.69 o 
  -1   8   3      532.99      542.59     14.20 o 
   0   8   3      428.78      359.16      8.87 o 
   1   8   3      627.07      609.31     16.32 o 
   2   8   3       28.56        7.80      2.01 o 
   3   8   3      404.78      373.27     14.43 o 
   4   8   3      475.55      505.40     12.01 o 
   5   8   3       36.36       19.07      2.80 o 
   6   8   3      418.14      454.10     11.50 o 
   7   8   3      117.75       77.30      6.59 o 
   8   8   3       14.31       16.27      4.74 o 
   9   8   3        1.41        2.13      4.56 o 
  10   8   3        0.13        1.12      4.83 o 
  -7   9   3      128.33      165.12     11.72 o 
  -6   9   3       26.09       44.36      6.09 o 
  -5   9   3        0.54        6.02      4.02 o 
  -4   9   3       64.59       75.39      6.43 o 
  -3   9   3      369.11      407.48     14.20 o 
  -2   9   3        2.11        4.53      3.20 o 
  -1   9   3     1089.60     1202.48     57.18 o 
   0   9   3      360.04      350.87      9.22 o 
   1   9   3      194.55      177.57      5.91 o 
   2   9   3        0.13        2.39      2.18 o 
   3   9   3      989.87     1065.21     21.86 o 
   4   9   3       96.78      102.27      5.31 o 
   5   9   3       84.30       61.03      6.93 o 
   6   9   3        3.88       -0.98      3.54 o 
   7   9   3       24.09        7.18      5.98 o 
   8   9   3       14.11       17.30      5.24 o 
   9   9   3      149.96      148.24     10.32 o 
  -6  10   3       41.84       55.74      6.88 o 
  -5  10   3        8.61        3.83      5.74 o 
  -4  10   3      198.13      271.83     11.83 o 
  -3  10   3      292.22      319.76     12.69 o 
  -2  10   3       45.49       59.24      5.91 o 
  -1  10   3       39.11       27.75      4.40 o 
   0  10   3      830.16      875.19     24.19 o 
   1  10   3        0.69        6.88      3.20 o 
   2  10   3      242.45      188.66     12.68 o 
   3  10   3       56.89       53.78      5.24 o 
   4  10   3      193.32      192.30     14.12 o 
   5  10   3       63.78       48.37      4.50 o 
   6  10   3        0.58       -1.14      3.88 o 
   7  10   3       98.79       66.82      7.11 o 
   8  10   3        0.32        4.59      5.04 o 
  -5  11   3       28.11       13.41      5.86 o 
  -4  11   3      115.99      164.20     16.27 o 
  -3  11   3      298.37      315.51     13.20 o 
  -2  11   3       58.42       66.96      6.59 o 
  -1  11   3       93.63       94.58     11.01 o 
   0  11   3       52.62       30.98      4.90 o 
   1  11   3      359.76      361.35     13.53 o 
   2  11   3       95.32       74.62     12.92 o 
   3  11   3        4.17        2.35      3.54 o 
   4  11   3       11.82        5.26      4.06 o 
   5  11   3       21.70        7.66      9.33 o 
   6  11   3       16.93        7.18      6.70 o 
   7  11   3       45.57       47.85      9.57 o 
  -3  12   3       49.77       39.47      6.20 o 
  -2  12   3      121.71       99.07      8.28 o 
  -1  12   3      157.16      140.85      9.46 o 
   0  12   3        0.93       -0.78      7.66 o 
   1  12   3       22.67       11.71      4.22 o 
   2  12   3        0.48       -3.35      4.06 o 
   3  12   3      109.41      104.72      7.95 o 
   4  12   3        0.20       -5.98      5.98 o 
   5  12   3       27.71       12.44      5.41 o 
   6  12   3       46.78       54.55     10.53 o 
  -1  13   3       92.88       70.65      9.09 o 
   0  13   3        2.20        0.00      5.08 o 
   1  13   3        2.76       -0.87      4.56 o 
   2  13   3      132.93      110.46     10.77 o 
   3  13   3       19.29       14.70      5.24 o 
  -1 -11   4      190.52      236.70     12.68 o 
   0 -11   4       54.88       69.82      7.42 o 
   1 -11   4        0.82        3.83      5.08 o 
   2 -11   4        4.44        5.82      5.24 o 
  -4 -10   4        5.16        6.22      8.61 o 
  -3 -10   4        3.53       -0.24      4.74 o 
  -2 -10   4        0.72       -4.40      4.40 o 
  -1 -10   4       67.33       53.29     11.01 o 
   0 -10   4       41.22       16.43      5.04 o 
   1 -10   4       24.37       22.42      6.46 o 
   2 -10   4       34.87       32.32      5.75 o 
   3 -10   4       26.03       10.61      4.90 o 
   4 -10   4        2.44        5.26      4.79 o 
   5 -10   4      160.64      210.91     12.17 o 
  -5  -9   4       31.50       23.11      5.91 o 
  -4  -9   4       11.62        8.61      6.70 o 
  -3  -9   4       36.28       24.15      4.90 o 
  -2  -9   4      232.39      237.12     10.49 o 
  -1  -9   4      122.05      101.84     11.96 o 
   0  -9   4        5.85        4.31      3.72 o 
   1  -9   4        0.47        1.57      3.54 o 
   2  -9   4       86.96       67.76      6.25 o 
   3  -9   4       30.36       24.76      5.08 o 
   4  -9   4      217.11      236.92     11.44 o 
   5  -9   4       17.00       20.03      9.09 o 
   6  -9   4        1.61        4.93      4.90 o 
  -7  -8   4       65.20       56.92      9.09 o 
  -6  -8   4       83.31       85.85      9.81 o 
  -5  -8   4        5.43       10.16      4.56 o 
  -4  -8   4       15.86        6.76      4.22 o 
  -3  -8   4       31.36       22.30      3.64 o 
  -2  -8   4       54.29       57.73      4.40 o 
  -1  -8   4      186.33      179.34      8.80 o 
   0  -8   4       77.42       73.72      5.91 o 
   1  -8   4      595.40      569.55     17.40 o 
   2  -8   4        3.18        3.83      3.38 o 
   3  -8   4      319.77      275.63     11.15 o 
   4  -8   4       11.83        6.46      3.72 o 
   5  -8   4      239.41      234.94     10.65 o 
   6  -8   4       32.73       31.56      5.41 o 
   7  -8   4       28.41       23.75      5.17 o 
  -7  -7   4        0.48       -0.51      5.04 o 
  -6  -7   4       85.26       75.66      7.11 o 
  -5  -7   4       51.31       31.91      5.08 o 
  -4  -7   4      872.70      957.51     20.78 o 
  -3  -7   4        2.60        2.39      2.64 o 
  -2  -7   4     2047.65     2329.18     43.56 o 
  -1  -7   4      418.84      426.13     13.59 o 
   0  -7   4      250.77      181.26      9.22 o 
   1  -7   4      474.54      495.39     15.22 o 
   2  -7   4     1224.19     1245.53     31.29 o 
   3  -7   4        7.95        3.00      3.20 o 
   4  -7   4        0.35        7.25      3.33 o 
   5  -7   4       60.64       58.27      6.70 o 
   6  -7   4      116.61       98.23     10.53 o 
   7  -7   4       25.93       14.80      4.36 o 
   8  -7   4       87.21       79.32      8.13 o 
  -8  -6   4       21.50       32.30      5.91 o 
  -7  -6   4      184.11      175.58     10.32 o 
  -6  -6   4       22.73       14.28      4.22 o 
  -5  -6   4      482.21      496.04     22.25 o 
  -4  -6   4       95.49      100.75     12.58 o 
  -3  -6   4      155.89      142.99      7.65 o 
  -2  -6   4      902.48      972.07     20.06 o 
  -1  -6   4      330.38      305.54      8.34 o 
   0  -6   4       43.07       46.32      3.24 o 
   1  -6   4     1259.10     1395.33     47.36 o 
   2  -6   4      454.83      337.62      8.65 o 
   3  -6   4       46.59       24.97      3.72 o 
   4  -6   4        1.50        4.07      3.05 o 
   5  -6   4      318.06      300.34     11.17 o 
   6  -6   4       12.81       17.45      4.06 o 
   7  -6   4        0.53        3.39      3.68 o 
   8  -6   4        6.67        0.24      4.07 o 
   9  -6   4        0.92        5.26      4.74 o 
  -9  -5   4       19.98       16.20      5.91 o 
  -8  -5   4       18.17       10.29      4.74 o 
  -7  -5   4       20.43       22.50      5.08 o 
  -6  -5   4      100.60      114.56      9.81 o 
  -5  -5   4      937.98     1046.01     27.91 o 
  -4  -5   4      829.32      929.57     19.57 o 
  -3  -5   4      282.11      254.66      7.42 o 
  -2  -5   4      170.25      170.87      5.76 o 
  -1  -5   4      348.44      285.61      7.51 o 
   0  -5   4        4.29        0.84      1.61 o 
   1  -5   4      440.95      454.79     14.14 o 
   2  -5   4       49.56       15.25      3.14 o 
   3  -5   4      615.85      681.33     22.99 o 
   4  -5   4      381.70      322.11      8.37 o 
   5  -5   4       18.73       11.69      3.20 o 
   6  -5   4      360.09      370.23      9.77 o 
   7  -5   4      352.24      366.19     13.00 o 
   8  -5   4       51.40       34.49      5.98 o 
   9  -5   4      139.31      141.78      9.09 o 
  10  -5   4        3.74        1.91      7.18 o 
  -9  -4   4      138.05      129.50      9.81 o 
  -8  -4   4        0.81       -0.21      4.56 o 
  -7  -4   4      358.20      363.87     13.88 o 
  -6  -4   4       14.69        6.77      3.59 o 
  -5  -4   4      337.24      294.72     11.17 o 
  -4  -4   4       66.05       64.02      6.79 o 
  -3  -4   4      281.32      258.38      7.23 o 
  -2  -4   4     2098.91     2237.67     40.61 o 
  -1  -4   4     1125.46     1060.90     20.62 o 
   0  -4   4      667.08      783.32     15.63 o 
   1  -4   4       74.64       49.96      2.49 o 
   2  -4   4        1.48        7.43      1.44 o 
   3  -4   4      228.20      162.65      8.79 o 
   4  -4   4      833.95      905.13     18.10 o 
   5  -4   4       40.03       34.71      3.56 o 
   6  -4   4      166.98      140.78      5.42 o 
   7  -4   4      151.89      128.75      5.62 o 
   8  -4   4      198.81      197.97      7.01 o 
   9  -4   4      275.03      267.98     17.23 o 
  10  -4   4       11.82        9.09      7.66 o 
  -9  -3   4       75.81       56.57      7.08 o 
  -8  -3   4      110.74       91.14      7.61 o 
  -7  -3   4      281.14      319.72     12.69 o 
  -6  -3   4        5.14        7.42      3.38 o 
  -5  -3   4     2110.57     2154.72     50.24 o 
  -4  -3   4      104.12       96.35      9.06 o 
  -3  -3   4      252.78      180.19      7.38 o 
  -2  -3   4     1049.77     1022.66     34.53 o 
  -1  -3   4     1420.41     1355.37     25.23 o 
   0  -3   4     1414.96     1689.98     30.66 o 
   1  -3   4     1069.23     1067.74     19.95 o 
   3  -3   4      279.17      214.14      7.44 o 
   4  -3   4       47.39       39.33      3.36 o 
   5  -3   4      177.42      137.20      4.71 o 
   6  -3   4      135.03      127.71      5.85 o 
   7  -3   4       59.25       37.77      3.19 o 
   8  -3   4      168.94      177.06      8.12 o 
   9  -3   4      207.98      182.58     10.53 o 
  10  -3   4        0.13       -3.35      4.40 o 
  11  -3   4        1.86        1.91      7.66 o 
 -10  -2   4       27.37       25.30      6.59 o 
  -9  -2   4      374.27      399.53     16.07 o 
  -8  -2   4        0.50       -0.96      4.06 o 
  -7  -2   4      177.89      205.47     10.32 o 
  -6  -2   4     1271.66     1115.87     48.81 o 
  -5  -2   4      349.69      318.41      7.84 o 
  -4  -2   4       10.83       12.84      3.70 o 
  -3  -2   4       10.96       18.84      2.64 o 
  -2  -2   4    10259.93    11697.64    199.42 o 
  -1  -2   4     1273.15     1332.47     24.50 o 
   0  -2   4      277.56      259.15      6.59 o 
   1  -2   4       20.78        6.73      1.69 o 
   2  -2   4     1033.54     1021.14     23.85 o 
   3  -2   4       72.35       64.62      5.19 o 
   4  -2   4       23.32        9.86      1.74 o 
   5  -2   4     1398.88     1541.57     28.82 o 
   6  -2   4      872.62     1015.44     20.34 o 
   7  -2   4      340.93      335.72      8.99 o 
   8  -2   4        0.45        4.18      2.46 o 
   9  -2   4      772.57      797.88     32.78 o 
  10  -2   4        0.08       -2.39      4.40 o 
  11  -2   4       63.57       55.80     13.40 o 
 -10  -1   4       39.00       33.36      6.77 o 
  -9  -1   4       28.92       34.71      5.75 o 
  -8  -1   4      560.96      536.57     18.18 o 
  -7  -1   4       11.27       11.96      3.72 o 
  -6  -1   4      152.05       83.16      8.13 o 
  -5  -1   4      610.62      560.20     16.23 o 
  -4  -1   4       70.78       51.47      2.98 o 
  -3  -1   4      848.68      809.57     15.88 o 
  -1  -1   4       34.24       40.42      2.65 o 
   0  -1   4      499.72      546.63     11.92 o 
   1  -1   4      333.70      364.77      9.64 o 
   2  -1   4      110.62       84.57      3.72 o 
   3  -1   4       99.54       88.45      2.95 o 
   4  -1   4      379.06      340.50      7.84 o 
   5  -1   4      673.29      655.28     13.62 o 
   6  -1   4     2527.22     2716.03     59.19 o 
   7  -1   4       19.86       12.48      2.36 o 
   8  -1   4      498.32      526.19     12.67 o 
   9  -1   4       84.30       65.03      5.91 o 
  10  -1   4      294.12      288.04     12.92 o 
  11  -1   4       88.05       65.44     11.01 o 
 -10   0   4       98.93      130.36     11.01 o 
  -9   0   4      145.26      157.64      9.98 o 
  -8   0   4     1364.95     1496.98     38.38 o 
  -7   0   4      444.33      442.94     14.88 o 
  -6   0   4       16.08       16.22      5.98 o 
  -5   0   4     3283.51     3518.80     62.18 o 
  -4   0   4     1738.47     1948.01     35.40 o 
  -3   0   4     1949.74     1789.65     51.08 o 
  -2   0   4      444.13      367.85      9.44 o 
  -1   0   4      397.62      379.16      7.92 o 
   0   0   4      961.72      900.97     16.67 o 
   1   0   4      110.24       54.54      4.29 o 
   3   0   4     1420.04     1397.78     39.48 o 
   4   0   4       69.44       36.40      5.42 o 
   5   0   4      530.58      512.76     11.04 o 
   6   0   4       16.63        5.19      1.83 o 
   7   0   4      335.58      262.38      7.93 o 
   8   0   4     1007.89      999.71     26.05 o 
   9   0   4      599.31      636.16     19.12 o 
  10   0   4       53.12       31.83      5.38 o 
  11   0   4        0.71        1.74      4.79 o 
 -10   1   4        9.67       12.88      5.58 o 
  -9   1   4       22.34       47.49      6.43 o 
  -8   1   4      402.25      359.01     13.68 o 
  -7   1   4        1.53        5.98      3.38 o 
  -6   1   4       85.39       51.47      4.74 o 
  -5   1   4     2738.43     2868.19     54.05 o 
  -4   1   4     1506.00     1807.14     28.95 o 
  -3   1   4       40.59       15.39      2.39 o 
  -2   1   4      215.91      171.31      8.91 o 
  -1   1   4       84.21       72.43      2.57 o 
   0   1   4       87.55       58.57      2.21 o 
   2   1   4       87.89      119.98      5.11 o 
   3   1   4       95.64       63.18      2.46 o 
   4   1   4     1018.28     1008.56     19.06 o 
   5   1   4     4230.07     4187.45     73.10 o 
   7   1   4      196.39      190.34      5.91 o 
   8   1   4       94.84       74.15      5.58 o 
   9   1   4     1071.30     1152.40     30.28 o 
  10   1   4      131.87      121.62      8.28 o 
  11   1   4      167.19      151.31      9.81 o 
 -10   2   4        3.86       -2.87      5.08 o 
  -9   2   4      407.81      490.77     17.40 o 
  -8   2   4      143.03      129.12      8.12 o 
  -7   2   4        4.01       18.30      3.72 o 
  -6   2   4       20.35       13.74      3.38 o 
  -5   2   4     2757.12     2837.07     51.13 o 
  -4   2   4       39.20       36.40      4.18 o 
  -3   2   4      609.47      515.20     12.11 o 
  -2   2   4     2022.39     2259.97     40.02 o 
  -1   2   4      863.32      953.03     17.75 o 
   0   2   4     1166.13     1405.12     25.03 o 
   2   2   4    42316.50    47013.56    796.36 o 
   3   2   4        4.93       11.09      1.37 o 
   4   2   4      623.87      513.06     10.67 o 
   5   2   4        1.53        5.80      1.55 o 
   6   2   4     2653.61     2596.82     46.65 o 
   7   2   4      175.59      119.11      4.58 o 
   8   2   4     1582.77     1656.00     39.91 o 
   9   2   4       71.25       41.95      5.74 o 
  10   2   4        0.85        2.09      3.68 o 
  11   2   4        0.17       -0.07      4.36 o 
 -10   3   4        3.66       15.63      5.91 o 
  -9   3   4      164.55      221.17     11.83 o 
  -8   3   4      235.89      215.71      9.98 o 
  -7   3   4       13.40       22.95      3.88 o 
  -6   3   4      644.78      569.94     13.12 o 
  -5   3   4       51.63       37.88      3.37 o 
  -4   3   4      125.93      115.34      4.28 o 
  -3   3   4        2.43        0.77      1.27 o 
  -2   3   4      821.24      907.95     17.27 o 
  -1   3   4     2336.98     2321.69     40.84 o 
   0   3   4      777.22      893.67     22.27 o 
   1   3   4      229.15      197.72      4.51 o 
   2   3   4     2344.93     2493.59     51.77 o 
   3   3   4     1588.01     1566.43     24.39 o 
   4   3   4       34.36       21.30      2.54 o 
   5   3   4     4028.73     3884.42     68.02 o 
   6   3   4      936.90      882.59     22.48 o 
   7   3   4       45.76       33.25      2.54 o 
   8   3   4      246.31      235.64      9.64 o 
   9   3   4       44.27       19.40      4.22 o 
  10   3   4       74.86       53.24      6.06 o 
  11   3   4       51.80       40.83      6.25 o 
  -9   4   4       17.29       22.23      5.24 o 
  -8   4   4        9.37       11.01      4.06 o 
  -7   4   4      245.41      194.66      7.66 o 
  -6   4   4      230.87      195.65      6.56 o 
  -5   4   4      108.82       71.28      4.51 o 
  -4   4   4      610.65      538.51     12.59 o 
  -3   4   4     1048.72     1090.75     20.95 o 
  -2   4   4      200.22      171.45      4.78 o 
  -1   4   4       46.60       78.80      3.53 o 
   0   4   4     1077.93     1056.23     24.69 o 
   1   4   4     4415.69     4470.98     95.57 o 
   2   4   4     4273.09     4472.54     77.04 o 
   3   4   4       18.05       18.49      1.99 o 
   4   4   4      147.07      171.70      4.82 o 
   5   4   4      225.72      177.48      7.01 o 
   6   4   4     2421.91     2541.26     63.00 o 
   7   4   4      214.03      230.93      8.98 o 
   8   4   4      557.94      606.84     18.42 o 
   9   4   4      653.44      700.80     20.97 o 
  10   4   4      251.03      230.88     10.99 o 
  11   4   4      313.82      312.83     13.68 o 
  -9   5   4       74.08       98.92     11.01 o 
  -8   5   4      167.54      130.80      8.38 o 
  -7   5   4       81.64       73.79      6.20 o 
  -6   5   4      590.61      602.59     15.26 o 
  -5   5   4      135.26      156.11      7.08 o 
  -4   5   4       29.12       25.96      2.60 o 
  -3   5   4     1046.19     1157.60     22.29 o 
  -2   5   4       56.37       30.66      2.94 o 
  -1   5   4     1301.34     1235.46     30.36 o 
   0   5   4      403.58      502.41     13.52 o 
   1   5   4        1.98        2.59      0.81 o 
   2   5   4     2075.84     1883.23     33.74 o 
   3   5   4     3115.95     3226.58     56.78 o 
   4   5   4      249.76      198.04      9.15 o 
   5   5   4     1503.52     1504.27     28.31 o 
   6   5   4       67.88       38.12      2.73 o 
   7   5   4       41.41       16.59      2.74 o 
   8   5   4      203.07      210.16     11.72 o 
   9   5   4       17.97       13.40      4.06 o 
  10   5   4      232.73      197.93     10.96 o 
  11   5   4       45.22       23.56      5.75 o 
  -9   6   4        6.90       12.92      7.66 o 
  -8   6   4       87.58       59.99      6.54 o 
  -7   6   4        0.10       -1.35      2.82 o 
  -6   6   4       23.62       22.36      3.19 o 
  -5   6   4      796.35      894.70     18.98 o 
  -4   6   4      223.45      252.92      7.30 o 
  -3   6   4       62.92       49.46      3.06 o 
  -2   6   4       25.87       23.63      2.30 o 
  -1   6   4     1761.00     1657.07     35.96 o 
   0   6   4     2732.40     3058.45    101.93 o 
   3   6   4      233.05      202.13      5.66 o 
   4   6   4       36.71       22.42      3.14 o 
   5   6   4     3312.43     3757.12     66.43 o 
   6   6   4       95.19       72.63      6.18 o 
   7   6   4       68.31       66.60      5.72 o 
   8   6   4       16.45       11.01      3.54 o 
   9   6   4      359.88      324.38     13.02 o 
  10   6   4        0.18        1.97      5.02 o 
  11   6   4       10.85       14.05      5.98 o 
  -8   7   4      259.59      282.33     19.14 o 
  -7   7   4      135.87      164.19      9.40 o 
  -6   7   4       16.74       11.84      3.16 o 
  -5   7   4       38.14       21.84      5.04 o 
  -4   7   4       27.96       34.37      3.48 o 
  -3   7   4        6.54        4.51      1.94 o 
  -2   7   4     1903.94     2138.32     39.21 o 
  -1   7   4      174.90      142.93      4.48 o 
   0   7   4      108.47      103.79      3.63 o 
   1   7   4       58.10       93.32      8.23 o 
   2   7   4     1317.74     1341.94     25.32 o 
   3   7   4       32.69       35.47      2.54 o 
   4   7   4      519.63      500.60     11.42 o 
   5   7   4      195.98      184.44      6.00 o 
   6   7   4       51.52       39.24      3.38 o 
   7   7   4       17.63       23.88      4.22 o 
   8   7   4        2.19        3.83      3.72 o 
   9   7   4      109.02      129.79     21.77 o 
  10   7   4       49.10       45.71      6.43 o 
  -8   8   4       22.99       44.50     10.05 o 
  -7   8   4       59.86       91.80      7.90 o 
  -6   8   4        0.84       -4.07      4.07 o 
  -5   8   4       51.53       75.42      9.57 o 
  -4   8   4      265.03      270.80     10.81 o 
  -3   8   4      246.13      276.39     10.81 o 
  -2   8   4       22.02       15.01      3.59 o 
  -1   8   4      657.93      583.67     12.68 o 
   0   8   4      172.22      172.88      9.39 o 
   1   8   4      206.18      151.53      7.52 o 
   2   8   4      402.64      416.54      9.78 o 
   3   8   4      444.13      443.44     10.59 o 
   4   8   4      323.53      319.67     10.38 o 
   5   8   4       94.77      110.57      5.29 o 
   6   8   4      225.84      185.80     11.14 o 
   7   8   4       48.63       29.59      9.81 o 
   8   8   4       29.79       11.56      4.22 o 
   9   8   4        1.03        9.94      4.56 o 
  10   8   4      217.62      273.28     22.73 o 
  -7   9   4       16.01        5.77      5.04 o 
  -6   9   4        1.99        2.17      4.36 o 
  -5   9   4        8.20       19.26      4.83 o 
  -4   9   4      565.28      622.64     19.44 o 
  -2   9   4       59.22       41.75      5.50 o 
  -1   9   4      184.55      152.88      8.13 o 
   0   9   4      287.00      260.30      9.98 o 
   1   9   4      874.51      918.24     24.64 o 
   2   9   4      592.52      588.86     13.22 o 
   3   9   4       25.77       20.60      2.74 o 
   4   9   4       10.85       12.24      2.64 o 
   5   9   4       57.71       23.02      3.12 o 
   6   9   4       82.08       48.40      4.20 o 
   7   9   4       48.60       56.04      6.06 o 
   8   9   4       43.96       36.66      6.94 o 
   9   9   4       97.70      103.69      8.78 o 
  -6  10   4       48.94       84.66      9.81 o 
  -5  10   4       74.54      119.95      8.72 o 
  -4  10   4        0.50       -4.14      4.14 o 
  -3  10   4        4.54       12.60      4.02 o 
  -2  10   4      105.23       86.08      6.59 o 
  -1  10   4      113.75       90.86      6.93 o 
   0  10   4        5.58        2.87      3.38 o 
   1  10   4       69.38       38.75      4.90 o 
   2  10   4      406.75      444.27     16.99 o 
   3  10   4        0.01        0.24      3.05 o 
   4  10   4      160.42      141.83      9.33 o 
   5  10   4       37.57       16.98      5.02 o 
   6  10   4      296.94      262.71     16.75 o 
   7  10   4       71.92       47.91      6.25 o 
   8  10   4       46.99       49.53      6.59 o 
  -4  11   4        5.54        1.98      4.90 o 
  -3  11   4        9.96       14.09      6.22 o 
  -2  11   4       21.82       23.18      4.70 o 
  -1  11   4      140.80      121.03      9.57 o 
   0  11   4        3.39        4.55      3.72 o 
   1  11   4      369.10      344.10     23.45 o 
   2  11   4        2.08        3.59      3.72 o 
   3  11   4      244.72      208.98      9.80 o 
   4  11   4      228.12      221.55     10.13 o 
   5  11   4      292.06      348.92     16.27 o 
   6  11   4      340.30      363.20     21.53 o 
   7  11   4       47.84       69.39     11.01 o 
  -3  12   4        0.36        2.01      4.83 o 
  -2  12   4      149.29      172.29     13.64 o 
  -1  12   4        4.53        1.72      4.22 o 
   0  12   4       28.97       23.36      5.04 o 
   1  12   4       35.36       17.03      4.74 o 
   2  12   4      103.77      101.16      7.95 o 
   3  12   4      253.13      281.45     12.17 o 
   4  12   4       57.96       46.09      7.42 o 
   5  12   4       94.42       80.08      7.44 o 
   6  12   4        1.43       -1.44      6.70 o 
  -1  13   4      222.85      217.08     12.35 o 
   0  13   4        0.84       -4.56      4.56 o 
   1  13   4        7.82        5.25      4.90 o 
   2  13   4       41.74       41.42      8.85 o 
   3  13   4       32.46       25.16      6.70 o 
   4  13   4        5.77        6.52      8.61 o 
  -3 -10   5       59.77       52.16     10.05 o 
  -2 -10   5       42.06       20.78      5.58 o 
  -1 -10   5        8.70        6.42      4.90 o 
   0 -10   5      148.47      144.57      9.46 o 
   1 -10   5        2.86        3.28      4.56 o 
   2 -10   5      134.57      115.75      8.78 o 
   3 -10   5        1.69       -2.87      4.79 o 
   4 -10   5      127.94      152.82     18.66 o 
  -5  -9   5        0.36       -2.39      7.18 o 
  -4  -9   5       26.93       20.58      7.18 o 
  -3  -9   5       77.06       71.64     12.92 o 
  -2  -9   5        2.37       -2.15      4.06 o 
  -1  -9   5        1.56        0.96      4.06 o 
   0  -9   5      136.32      135.33     16.99 o 
   1  -9   5      471.15      469.04     19.62 o 
   2  -9   5       23.68       19.41      7.66 o 
   3  -9   5       18.76       17.94      4.74 o 
   4  -9   5        0.17        1.88      4.36 o 
   5  -9   5      105.69      106.39     11.72 o 
   6  -9   5      156.68      181.09     10.99 o 
  -6  -8   5       14.83        6.26      9.33 o 
  -5  -8   5        0.93        7.01      4.90 o 
  -4  -8   5       30.22       21.06      7.66 o 
  -3  -8   5      299.78      332.22     12.66 o 
  -2  -8   5       63.58       52.85      5.58 o 
  -1  -8   5       72.94       75.97      6.43 o 
   0  -8   5      215.76      255.30     10.83 o 
   1  -8   5       86.70       68.14     10.29 o 
   2  -8   5        6.73        1.91      3.38 o 
   3  -8   5       84.06       72.54      6.25 o 
   4  -8   5      427.57      448.73     15.71 o 
   5  -8   5        5.25        0.00      4.06 o 
   6  -8   5       24.74       33.13      7.42 o 
   7  -8   5        2.68       -3.83      4.79 o 
  -7  -7   5        1.22       -1.44      5.41 o 
  -6  -7   5       53.41       51.61      6.74 o 
  -5  -7   5       96.31       83.79      7.08 o 
  -4  -7   5       69.20       69.45      6.40 o 
  -3  -7   5      336.22      343.33      9.99 o 
  -2  -7   5        0.46       -0.85      2.51 o 
  -1  -7   5        9.31        9.81      3.38 o 
   0  -7   5      150.53      154.33      8.28 o 
   1  -7   5      628.77      627.82     18.44 o 
   2  -7   5      163.69      144.18      8.12 o 
   3  -7   5       13.92       10.53      3.72 o 
   4  -7   5      245.90      225.47      9.98 o 
   5  -7   5       33.96       26.24      4.56 o 
   6  -7   5       89.87       51.17      5.74 o 
   7  -7   5        0.06       -4.07      4.07 o 
  -7  -6   5       10.02        9.17      5.24 o 
  -6  -6   5      149.35      157.77      9.80 o 
  -5  -6   5      130.33      135.95      8.44 o 
  -4  -6   5      115.96      115.55      5.83 o 
  -3  -6   5      259.17      241.41     10.89 o 
  -2  -6   5       15.03       10.57      2.69 o 
  -1  -6   5      100.10       88.31      7.61 o 
   0  -6   5      161.99      158.57      6.47 o 
   1  -6   5      492.95      406.99     24.17 o 
   2  -6   5       15.82        4.55      2.71 o 
   3  -6   5      656.94      669.89     19.12 o 
   4  -6   5      146.58      160.84      8.28 o 
   5  -6   5       59.56       40.00     11.25 o 
   6  -6   5       29.97       21.10      6.94 o 
   7  -6   5        2.79        0.26      3.68 o 
   8  -6   5       72.95       66.60      6.67 o 
   9  -6   5        7.72       -1.79      5.02 o 
  -8  -5   5        0.82        4.82      5.38 o 
  -7  -5   5       10.32        8.68      5.74 o 
  -6  -5   5     1323.61     1437.74     37.22 o 
  -5  -5   5        3.46        6.22      3.72 o 
  -4  -5   5      922.29      984.78     20.87 o 
  -3  -5   5      279.71      275.44      8.08 o 
  -2  -5   5      383.30      340.34      8.99 o 
  -1  -5   5       28.77       18.62      2.38 o 
   0  -5   5     1693.07     1763.23     33.47 o 
   1  -5   5       35.16       11.45      2.15 o 
   2  -5   5        8.38        6.22      2.52 o 
   3  -5   5       38.80       25.82      4.79 o 
   4  -5   5      248.70      177.12     16.03 o 
   5  -5   5        6.93        2.98      2.86 o 
   6  -5   5      407.60      379.29     13.20 o 
   7  -5   5       24.09       16.69      4.07 o 
   8  -5   5       54.11       42.80      5.38 o 
   9  -5   5        1.01        0.73      4.22 o 
  10  -5   5        0.73       -3.83      7.18 o 
  -9  -4   5        7.82       15.07      6.09 o 
  -8  -4   5       36.32       38.78      6.43 o 
  -7  -4   5      122.22      121.73      8.62 o 
  -6  -4   5     1175.73     1234.38     60.29 o 
  -5  -4   5       90.61       50.42      5.41 o 
  -4  -4   5      168.50      140.81      6.91 o 
  -3  -4   5     1913.70     2115.83     39.31 o 
  -2  -4   5     1115.14     1175.76     23.11 o 
  -1  -4   5      895.77      884.60     17.94 o 
   0  -4   5      186.46      144.81      4.57 o 
   2  -4   5        5.04        2.87      2.03 o 
   3  -4   5      120.83      101.16     10.29 o 
   4  -4   5       13.52       14.43      2.58 o 
   5  -4   5       28.93       29.79      2.84 o 
   6  -4   5      114.61       76.20      4.15 o 
   7  -4   5        7.16        9.57      3.38 o 
   8  -4   5      449.94      489.28     29.67 o 
   9  -4   5      340.27      323.65     12.66 o 
  10  -4   5       93.22      103.84     12.92 o 
  -9  -3   5       15.12       13.83      5.51 o 
  -8  -3   5      266.37      286.59     12.69 o 
  -7  -3   5      310.29      267.63     17.23 o 
  -6  -3   5      797.23      818.49     23.51 o 
  -5  -3   5       84.46       52.33      7.66 o 
  -4  -3   5      421.72      417.79     10.20 o 
  -3  -3   5     1100.42     1176.09     22.99 o 
  -2  -3   5      591.74      566.87     13.49 o 
  -1  -3   5        7.58        6.16      1.68 o 
   0  -3   5        2.40       -0.68      1.13 o 
   1  -3   5      538.54      643.46     21.51 o 
   2  -3   5      331.89      325.99     13.88 o 
   3  -3   5      425.53      431.46     12.52 o 
   4  -3   5       42.15       36.35      4.52 o 
   5  -3   5     1523.13     1692.80     31.65 o 
   6  -3   5       86.57       67.57      3.92 o 
   7  -3   5      469.94      491.91     12.01 o 
   8  -3   5        0.38       -0.04      2.38 o 
   9  -3   5        3.65        3.07      4.02 o 
  10  -3   5      146.70      156.96     13.88 o 
  11  -3   5       75.21       65.56     11.01 o 
  -9  -2   5      285.00      277.95     13.02 o 
  -8  -2   5      284.21      270.89     12.35 o 
  -7  -2   5      174.31      134.53     13.64 o 
  -6  -2   5      278.21      290.47     11.50 o 
  -5  -2   5       18.86       10.68      3.20 o 
  -4  -2   5      936.95      827.98     17.04 o 
  -3  -2   5      459.07      369.19      8.89 o 
  -2  -2   5      138.18      115.32      8.23 o 
  -1  -2   5      229.39      249.34      7.21 o 
   0  -2   5      702.44      642.64     16.16 o 
   1  -2   5      169.76      191.52      6.59 o 
   2  -2   5      343.05      332.10      9.81 o 
   3  -2   5      136.80      175.28      6.59 o 
   4  -2   5       27.95       20.38      1.84 o 
   5  -2   5      320.25      266.82      7.10 o 
   6  -2   5       12.94        5.01      2.01 o 
   7  -2   5     2634.60     3000.32     54.51 o 
   8  -2   5      204.01      218.41      7.32 o 
   9  -2   5        4.75       10.19      4.55 o 
  10  -2   5        8.32        5.50      4.40 o 
  11  -2   5      111.98      121.07     13.40 o 
  -9  -1   5      298.74      292.23     13.53 o 
  -8  -1   5       38.13       23.93      5.41 o 
  -7  -1   5      900.44      916.55     25.71 o 
  -6  -1   5      624.52      615.78     18.44 o 
  -5  -1   5      234.93      255.66      9.81 o 
  -4  -1   5      317.08      274.61      7.32 o 
  -2  -1   5       83.89       55.01      6.65 o 
   0  -1   5        2.40        0.14      1.04 o 
   1  -1   5     2387.58     2725.38     64.22 o 
   2  -1   5        0.71        1.65      1.49 o 
   3  -1   5      725.20      773.16     14.85 o 
   4  -1   5     2100.13     2132.16     38.31 o 
   5  -1   5      206.12      191.00      5.47 o 
   6  -1   5      319.03      321.08      8.26 o 
   7  -1   5      243.57      202.75      6.52 o 
   8  -1   5      762.46      807.18     17.64 o 
   9  -1   5      107.24      111.19      9.81 o 
  10  -1   5      595.71      702.98     21.47 o 
  11  -1   5       29.48       35.75     14.12 o 
  -9   0   5      156.41      147.39     13.88 o 
  -8   0   5       57.90       64.15      8.37 o 
  -7   0   5      740.80      723.42     21.47 o 
  -6   0   5      400.47      380.68     26.32 o 
  -5   0   5      174.01      208.81      6.50 o 
  -4   0   5     1904.74     2042.39     37.34 o 
  -3   0   5      156.47      125.58      4.15 o 
  -2   0   5      532.66      531.92     11.22 o 
  -1   0   5      412.26      412.79      8.84 o 
   0   0   5      354.25      381.01      9.68 o 
   1   0   5     2966.02     3010.04     54.00 o 
   2   0   5      742.49      771.36     26.06 o 
   3   0   5     1115.66     1095.97     20.43 o 
   4   0   5      466.64      414.20      9.17 o 
   5   0   5     5542.91     5995.86    103.77 o 
   6   0   5      460.55      455.89     10.57 o 
   7   0   5     2228.48     2309.34     42.53 o 
   8   0   5       40.14       18.29      2.85 o 
   9   0   5       97.14       79.89      6.25 o 
  10   0   5       95.57       83.99      7.11 o 
  11   0   5       69.68       59.66      8.85 o 
  -9   1   5      201.23      210.66     11.67 o 
  -8   1   5      137.25      164.40      9.81 o 
  -7   1   5      259.17      218.15      9.98 o 
  -6   1   5      211.05      167.42      8.24 o 
  -5   1   5       98.58      103.78      5.77 o 
  -4   1   5     2137.79     2395.57     37.82 o 
  -3   1   5       28.30       21.72      3.88 o 
  -2   1   5     1400.29     1312.89     24.39 o 
  -1   1   5     2545.50     2844.42     49.99 o 
   0   1   5      270.94      200.89      5.84 o 
   1   1   5      960.90      900.17     21.33 o 
   2   1   5     3330.79     3466.42     60.13 o 
   4   1   5     3920.19     3927.05     86.90 o 
   5   1   5      712.25      627.21     18.08 o 
   6   1   5      983.11     1101.24     21.63 o 
   7   1   5      231.24      147.24      5.28 o 
   8   1   5      873.86      915.82     19.18 o 
   9   1   5       69.79       59.85      5.72 o 
  10   1   5       59.30       30.04      5.04 o 
  11   1   5       51.21       63.85      9.33 o 
  -9   2   5       48.33       52.43     14.12 o 
  -8   2   5        1.70        7.16      4.22 o 
  -7   2   5     1449.72     1536.90     48.81 o 
  -6   2   5      502.30      472.56     15.03 o 
  -5   2   5       34.79       28.36      2.65 o 
  -4   2   5       66.77       70.60      5.59 o 
  -3   2   5       87.67       86.82      4.35 o 
  -2   2   5      212.08      234.79     10.19 o 
  -1   2   5       39.80       20.16      2.72 o 
   0   2   5     5270.88     5653.37    121.04 o 
   1   2   5      226.37      147.95      6.45 o 
   2   2   5     3036.96     3381.25     58.74 o 
   3   2   5      130.26      146.74      4.44 o 
   4   2   5     1576.59     1450.49     26.70 o 
   5   2   5     2369.53     2310.58     47.99 o 
   6   2   5      774.36      809.68     16.54 o 
   7   2   5       38.50       23.24      5.57 o 
   8   2   5       39.29       27.11      4.06 o 
   9   2   5        0.42       -3.20      3.20 o 
  10   2   5      119.29      101.74      8.13 o 
  11   2   5       13.06       12.01      4.70 o 
  -9   3   5       45.00       32.64      5.41 o 
  -8   3   5        1.34        1.63      4.02 o 
  -7   3   5       42.55       29.60      5.50 o 
  -6   3   5      785.91      710.18     25.12 o 
  -5   3   5        2.01        0.03      1.83 o 
  -4   3   5      922.66      964.95     19.27 o 
  -3   3   5      352.78      337.10      8.06 o 
  -2   3   5        0.45        6.60      1.51 o 
  -1   3   5      217.02      226.86      5.74 o 
   0   3   5       11.77        2.30      0.98 o 
   2   3   5     4377.44     4849.63     83.49 o 
   3   3   5     6705.21     7038.78    120.69 o 
   4   3   5     1042.96      934.99     18.12 o 
   5   3   5      507.24      384.66     10.73 o 
   6   3   5       94.71       74.97      4.78 o 
   7   3   5      989.40      953.54     19.25 o 
   8   3   5       58.20       32.78      6.22 o 
   9   3   5       30.01       30.22      4.74 o 
  10   3   5       58.10       34.42      6.70 o 
  11   3   5       29.66       28.36      5.38 o 
  -9   4   5      209.48      166.86     10.28 o 
  -8   4   5       34.15        3.83      5.26 o 
  -7   4   5      164.60      146.96      7.15 o 
  -6   4   5       40.35       54.99      3.92 o 
  -5   4   5       76.21       78.36      4.37 o 
  -4   4   5      153.18      145.53      5.05 o 
  -3   4   5      265.96      289.30      7.39 o 
  -2   4   5     1939.50     1870.87     45.70 o 
  -1   4   5       55.47       64.11      2.94 o 
   0   4   5     2149.03     1849.69     97.14 o 
   1   4   5     1055.20      910.50     28.46 o 
   2   4   5      391.91      406.76      8.57 o 
   3   4   5     1747.27     1742.60     31.56 o 
   4   4   5     5137.77     5542.29     95.82 o 
   5   4   5      349.95      335.09      8.05 o 
   6   4   5        0.57        1.56      1.55 o 
   7   4   5      197.34      164.87      5.48 o 
   8   4   5      112.41       80.45      6.06 o 
   9   4   5      357.55      394.39     21.06 o 
  10   4   5       36.24       30.60      5.26 o 
  11   4   5       57.99       70.72      7.44 o 
  -9   5   5        2.43        2.39      5.08 o 
  -8   5   5      155.70       87.61      7.44 o 
  -7   5   5      194.14      181.20     19.62 o 
  -6   5   5       32.98       25.30      3.30 o 
  -5   5   5      198.62      221.50      8.47 o 
  -4   5   5      173.18      194.23      6.09 o 
  -3   5   5      829.23      813.17     16.58 o 
  -2   5   5      462.03      403.43     15.79 o 
  -1   5   5      101.41      104.84      6.64 o 
   0   5   5      206.93      130.56      5.58 o 
   1   5   5     1191.09     1063.94     25.35 o 
   2   5   5       81.09       66.13     11.48 o 
   3   5   5      948.38      965.64     18.55 o 
   4   5   5     2420.27     2776.41     49.41 o 
   5   5   5      356.26      325.83      8.16 o 
   6   5   5      132.33      146.15      5.37 o 
   7   5   5       65.92       67.34      3.76 o 
   8   5   5       26.94       27.90      4.36 o 
   9   5   5      208.63      191.22      9.53 o 
  10   5   5      197.51      197.62     10.62 o 
  11   5   5       10.47        3.22      4.90 o 
  -8   6   5        2.29       15.79      7.18 o 
  -7   6   5       29.06       20.67      5.74 o 
  -6   6   5      179.93      201.81      7.28 o 
  -5   6   5      229.30      228.69      9.35 o 
  -4   6   5       31.16       49.84      4.04 o 
  -3   6   5     1188.87     1300.26     25.03 o 
  -2   6   5      487.62      413.43      9.35 o 
  -1   6   5       13.42       12.87      3.35 o 
   0   6   5      688.98      568.32     15.55 o 
   1   6   5     1751.82     1730.26     39.75 o 
   2   6   5      665.88      668.30     13.41 o 
   3   6   5       34.99       15.42      1.89 o 
   4   6   5       95.16       81.80      3.71 o 
   5   6   5       38.68       38.51      2.85 o 
   6   6   5       61.58       47.34      4.84 o 
   7   6   5       43.87       38.69      3.18 o 
   8   6   5       20.79       24.83      4.22 o 
   9   6   5      171.48      202.95     10.13 o 
  10   6   5        1.07        4.54      4.56 o 
  11   6   5       87.84      123.54      9.80 o 
  -8   7   5       11.44       -6.70      7.18 o 
  -7   7   5       23.29       21.53      8.13 o 
  -6   7   5      204.28      248.58     11.25 o 
  -5   7   5       28.25       27.88      6.70 o 
  -4   7   5      143.39      184.87      7.25 o 
  -3   7   5       34.59       29.40      2.84 o 
  -2   7   5     1114.13     1080.98     28.20 o 
  -1   7   5       96.73      105.75      6.09 o 
   0   7   5     2063.27     2105.76     48.37 o 
   1   7   5      346.85      280.52      9.64 o 
   2   7   5      616.82      667.56     20.64 o 
   3   7   5       49.35       16.05      3.59 o 
   4   7   5      207.02      208.90      6.09 o 
   5   7   5      166.11      140.22      5.21 o 
   6   7   5      132.56      125.98      5.31 o 
   7   7   5        0.18       -1.26      3.20 o 
   8   7   5       20.22       10.34      3.88 o 
   9   7   5        0.32        2.18      4.48 o 
  10   7   5       15.24       13.66      4.70 o 
  -7   8   5      165.67      245.45     11.84 o 
  -6   8   5        7.62       25.93      5.04 o 
  -5   8   5       40.05       44.58      7.42 o 
  -4   8   5       14.43        9.34      3.88 o 
  -3   8   5     1034.17     1116.19     32.30 o 
  -2   8   5      435.71      407.28     13.52 o 
  -1   8   5      140.22      130.85      8.13 o 
   0   8   5      194.43      137.81      6.74 o 
   1   8   5      299.60      257.40      9.47 o 
   2   8   5      341.86      369.26     12.92 o 
   3   8   5      877.23      940.50     19.13 o 
   4   8   5       64.59       28.35      2.85 o 
   5   8   5       79.04       54.27      4.24 o 
   6   8   5        0.28       -2.18      2.18 o 
   7   8   5       49.08       47.67      5.38 o 
   8   8   5       60.25       61.64      6.06 o 
   9   8   5      221.81      256.62     11.92 o 
  10   8   5      131.44      130.44     15.07 o 
  -7   9   5        0.47        7.51      5.38 o 
  -6   9   5       70.90      147.85     33.26 o 
  -5   9   5        3.38        2.67      4.02 o 
  -4   9   5       85.80       52.88      5.91 o 
  -3   9   5      608.79      688.19     20.79 o 
  -2   9   5       22.45       30.15      4.40 o 
  -1   9   5        0.07        5.36      3.20 o 
   0   9   5      256.43      236.62     12.92 o 
   1   9   5       38.27       27.95      3.88 o 
   2   9   5       16.38       13.29      5.50 o 
   3   9   5      172.87      154.27      9.09 o 
   4   9   5      160.87      171.25      7.90 o 
   5   9   5      150.25      149.78      6.05 o 
   6   9   5       76.10       46.29      4.07 o 
   7   9   5      383.81      361.81     13.48 o 
   8   9   5      168.53      176.57     13.40 o 
   9   9   5      168.90      179.86     11.01 o 
  -6  10   5       84.85      116.94     14.60 o 
  -5  10   5      224.79      224.87     11.98 o 
  -4  10   5        9.19       22.67      5.74 o 
  -3  10   5      127.98      145.56     10.53 o 
  -2  10   5      353.61      431.91     15.22 o 
  -1  10   5      125.73       89.74     16.75 o 
   0  10   5      125.65      107.08      7.27 o 
   1  10   5      422.20      404.79     15.79 o 
   2  10   5      508.34      550.16     17.25 o 
   3  10   5       17.87       14.32      3.72 o 
   4  10   5      377.99      339.09     16.75 o 
   5  10   5       72.58       60.02      6.70 o 
   6  10   5        5.61        3.76      3.45 o 
   7  10   5       11.16        9.09      6.22 o 
   8  10   5      336.62      376.12     22.49 o 
   9  10   5       53.96       35.89     10.05 o 
  -5  11   5       11.54       10.03     10.29 o 
  -4  11   5        2.18        1.91      6.22 o 
  -3  11   5       50.77       69.85      7.27 o 
  -2  11   5       92.27       66.32      9.81 o 
  -1  11   5        6.55        7.86      4.02 o 
   0  11   5       40.10       23.66      4.56 o 
   1  11   5       17.01        8.85      3.72 o 
   2  11   5       30.26       15.13      5.26 o 
   3  11   5       25.93       21.48      4.56 o 
   4  11   5      731.88      744.88     21.96 o 
   5  11   5       64.76       53.04      6.40 o 
   6  11   5      154.53      161.74     14.36 o 
   7  11   5      171.21      167.48     15.31 o 
   8  11   5       34.98       41.15     10.05 o 
  -3  12   5        0.07       -5.98      5.98 o 
  -2  12   5       86.62       64.26     10.05 o 
  -1  12   5       75.09       60.39      6.74 o 
   0  12   5      184.48      195.76     10.83 o 
   1  12   5       80.69       71.98     18.90 o 
   2  12   5      344.43      358.15     14.04 o 
   3  12   5      124.42      102.10      7.78 o 
   4  12   5      105.34       93.38      7.76 o 
   5  12   5        6.87        6.84      5.74 o 
   6  12   5      574.35      628.31     31.10 o 
  -1  13   5       52.54       63.62      7.61 o 
   0  13   5        3.33       -1.05      4.56 o 
   1  13   5       48.43       52.71      7.42 o 
   2  13   5       16.31        9.09      5.08 o 
   3  13   5        0.58        3.23      4.90 o 
   4  13   5       64.61       68.30     12.20 o 
  -1 -10   6       36.72       16.75      5.75 o 
   0 -10   6       39.77       25.68      6.09 o 
   1 -10   6        5.98        8.26      5.24 o 
   2 -10   6       99.28       92.31      8.44 o 
  -4  -9   6       47.29       23.45      9.57 o 
  -3  -9   6       30.42       19.14      8.13 o 
  -2  -9   6       77.59       82.62      7.27 o 
  -1  -9   6      374.02      426.02     34.69 o 
   0  -9   6       58.41       46.22     16.51 o 
   1  -9   6       30.56       19.54      5.24 o 
   2  -9   6      101.62       95.10     11.01 o 
   3  -9   6      298.89      298.40     12.84 o 
   4  -9   6       17.40       10.71      5.24 o 
   5  -9   6       18.09       19.30      9.33 o 
  -5  -8   6       34.49       16.75      7.66 o 
  -4  -8   6       80.82       45.46      9.57 o 
  -3  -8   6        5.71        0.48      4.56 o 
  -2  -8   6      101.64       86.12      6.94 o 
  -1  -8   6      193.71      205.25      9.98 o 
   0  -8   6      540.12      560.35     18.10 o 
   1  -8   6        0.45        2.13      5.50 o 
   2  -8   6      199.06      209.25     10.83 o 
   3  -8   6       47.58       44.74      5.75 o 
   4  -8   6        7.19        4.79      4.06 o 
   5  -8   6       24.07       17.71      5.08 o 
   6  -8   6       80.72       65.08      7.44 o 
   7  -8   6       71.58       64.41      7.44 o 
  -6  -7   6       17.38       22.05      6.09 o 
  -5  -7   6        4.41        9.77      5.26 o 
  -4  -7   6      196.49      206.25     15.79 o 
  -3  -7   6      200.26      183.18      9.94 o 
  -2  -7   6      265.76      283.33      9.39 o 
  -1  -7   6      612.64      696.38     20.30 o 
   0  -7   6        2.43       -3.11      3.38 o 
   1  -7   6       22.81        6.22      4.79 o 
   2  -7   6      155.19      144.04      8.28 o 
   3  -7   6      357.90      358.23     13.36 o 
   4  -7   6        4.51        4.35      3.54 o 
   5  -7   6       61.90       35.85      9.09 o 
   6  -7   6      125.63      129.16     16.75 o 
   7  -7   6       66.49       64.81      6.59 o 
   8  -7   6       75.55       76.05      7.76 o 
  -7  -6   6       13.06        6.95      5.24 o 
  -6  -6   6        8.75       11.17      5.04 o 
  -5  -6   6      169.28      146.50      9.30 o 
  -4  -6   6      696.21      765.08     22.15 o 
  -3  -6   6      220.27      193.82      7.56 o 
  -2  -6   6      398.25      417.81     10.99 o 
  -1  -6   6       38.19       12.12      3.54 o 
   0  -6   6       64.54       36.62      4.40 o 
   1  -6   6      226.07      241.42     11.96 o 
   2  -6   6      443.45      419.11     13.86 o 
   3  -6   6       25.05       10.41      3.54 o 
   4  -6   6       19.31       15.06      3.88 o 
   5  -6   6      130.40      109.32      7.61 o 
   6  -6   6        7.51        8.61      4.06 o 
   7  -6   6      139.60      127.91      8.28 o 
   8  -6   6       15.60       11.78      4.90 o 
   9  -6   6       16.21        3.59      5.98 o 
  -7  -5   6       33.90       26.48      5.72 o 
  -6  -5   6       16.26        5.26      4.40 o 
  -5  -5   6      404.11      395.67     40.67 o 
  -4  -5   6      459.07      489.17     12.54 o 
  -3  -5   6      372.80      367.42     10.00 o 
  -2  -5   6      739.15      714.34     15.81 o 
  -1  -5   6       66.73       54.01      3.11 o 
   0  -5   6     1132.52     1144.79     22.70 o 
   1  -5   6       13.22       16.62      3.20 o 
   2  -5   6      577.68      647.39     18.44 o 
   3  -5   6       90.13       93.03      6.09 o 
   4  -5   6      373.47      369.01     12.52 o 
   5  -5   6      147.23      139.46      7.95 o 
   6  -5   6       98.10       58.29      7.90 o 
   7  -5   6       51.86       43.26      5.38 o 
   8  -5   6       17.02        6.26      4.22 o 
   9  -5   6      129.22      145.04      9.12 o 
  -8  -4   6       39.44       39.96     13.40 o 
  -7  -4   6      119.44      133.82      9.30 o 
  -6  -4   6       34.54       23.37      5.04 o 
  -5  -4   6     1094.53     1069.77     28.59 o 
  -4  -4   6        6.28        8.92      2.60 o 
  -3  -4   6       52.36       49.96      5.46 o 
  -2  -4   6       27.19       24.67      3.67 o 
  -1  -4   6     1387.65     1440.26     27.62 o 
   0  -4   6      181.79      157.10      4.99 o 
   1  -4   6        1.34        2.01      1.49 o 
   2  -4   6       17.02       18.93      3.20 o 
   3  -4   6       10.09        1.40      2.18 o 
   4  -4   6      440.70      400.95     19.14 o 
   5  -4   6        0.66       -1.20      2.71 o 
   6  -4   6      252.67      248.18     13.88 o 
   7  -4   6      145.93      143.04      8.28 o 
   8  -4   6        2.51        7.05      6.46 o 
   9  -4   6        1.24        0.78      4.22 o 
  10  -4   6      100.86      116.28     12.44 o 
  -8  -3   6      337.40      323.52     14.21 o 
  -7  -3   6       73.85       86.96      7.61 o 
  -6  -3   6        5.20        2.39      3.68 o 
  -5  -3   6      676.45      617.19     57.90 o 
  -4  -3   6      770.28      774.12     16.80 o 
  -3  -3   6      101.27       48.62      3.88 o 
  -2  -3   6      276.62      256.31      7.17 o 
  -1  -3   6      304.60      304.82     17.93 o 
   0  -3   6      947.30      989.27     34.89 o 
   1  -3   6      244.95      221.12      7.68 o 
   2  -3   6       19.73       10.22      2.37 o 
   3  -3   6     1133.54     1198.35     48.57 o 
   4  -3   6       19.80       17.38      3.59 o 
   5  -3   6       27.49       18.64      2.19 o 
   6  -3   6       21.32       13.74      3.38 o 
   7  -3   6     1861.36     2035.79     62.21 o 
   8  -3   6      132.25      105.46      6.88 o 
   9  -3   6       67.64       59.34     10.53 o 
  10  -3   6        0.57       11.01      7.18 o 
  -9  -2   6        9.40       12.57      5.58 o 
  -8  -2   6      567.28      635.98     24.88 o 
  -7  -2   6      400.15      405.10     22.49 o 
  -6  -2   6       69.64       41.41      5.08 o 
  -5  -2   6      341.62      332.01     20.82 o 
  -4  -2   6      151.25      150.87      5.72 o 
  -3  -2   6       80.61       59.01      4.02 o 
  -2  -2   6     1433.94     1526.09     28.63 o 
  -1  -2   6      164.42      153.23      6.07 o 
   1  -2   6       20.67        6.02      3.34 o 
   2  -2   6      115.18      122.30      7.90 o 
   3  -2   6      364.38      419.73     13.40 o 
   4  -2   6     2661.41     2823.15     99.29 o 
   5  -2   6      824.25      792.22     16.32 o 
   6  -2   6      995.10     1075.00     31.53 o 
   7  -2   6       90.85       93.13      6.13 o 
   8  -2   6        0.11        6.27      2.66 o 
   9  -2   6       61.28       42.91      5.38 o 
  10  -2   6      334.85      403.40     22.01 o 
  11  -2   6       34.22       21.06      8.13 o 
  -9  -1   6      226.01      266.54     13.87 o 
  -8  -1   6      324.50      360.24     14.54 o 
  -7  -1   6      295.85      286.42     12.18 o 
  -6  -1   6       39.82       37.72      5.08 o 
  -5  -1   6      810.42      771.28     21.48 o 
  -4  -1   6       23.64       17.10      3.64 o 
  -3  -1   6       44.41       29.68      2.60 o 
  -2  -1   6     2842.02     3289.02     58.38 o 
  -1  -1   6      806.69      917.21     17.95 o 
   0  -1   6      426.34      384.01      7.46 o 
   1  -1   6     2891.93     3156.90     89.80 o 
   2  -1   6     2010.57     1814.34     40.43 o 
   4  -1   6       25.62       12.71      2.09 o 
   5  -1   6      561.18      604.36     13.76 o 
   6  -1   6     1690.66     1734.58     32.69 o 
   7  -1   6       26.59       16.16      3.47 o 
   8  -1   6       92.94       92.10      5.03 o 
   9  -1   6        8.05        4.18      3.68 o 
  10  -1   6       73.92       57.83      6.40 o 
  11  -1   6        0.43        6.22      7.18 o 
  -9   0   6       35.24       37.07      6.43 o 
  -8   0   6      664.47      634.16     20.79 o 
  -7   0   6       15.86       14.69      5.02 o 
  -6   0   6       11.92        5.98      3.38 o 
  -5   0   6       87.25       89.22     11.48 o 
  -4   0   6      366.45      311.81     14.26 o 
  -3   0   6      453.08      426.58     10.10 o 
  -2   0   6       77.83       37.82      2.21 o 
  -1   0   6      936.83      849.40     16.67 o 
   0   0   6       98.84       58.24      2.60 o 
   1   0   6       14.46        4.90      1.38 o 
   3   0   6     3327.99     3161.25     55.44 o 
   5   0   6     4339.94     4646.32     81.13 o 
   6   0   6      375.37      307.86      8.08 o 
   7   0   6      444.87      424.33     12.38 o 
   8   0   6        2.39       -0.55      2.29 o 
   9   0   6      360.45      354.40     13.88 o 
  10   0   6      156.92      163.63     14.12 o 
  11   0   6        1.29        5.68      4.90 o 
  -9   1   6      203.68      220.24     12.35 o 
  -8   1   6      182.78      179.39     17.71 o 
  -7   1   6      283.53      232.43     10.47 o 
  -6   1   6       30.40       18.90      4.06 o 
  -5   1   6     1708.66     1690.05     43.74 o 
  -4   1   6      791.93      810.76     16.67 o 
  -3   1   6        0.75       -0.18      1.16 o 
  -2   1   6       28.56       25.11      2.29 o 
  -1   1   6      159.42      188.91      5.15 o 
   0   1   6     2880.63     3051.73     53.59 o 
   1   1   6      381.88      424.06     12.61 o 
   2   1   6     2330.98     2353.92     41.62 o 
   3   1   6     1373.36     1465.63     26.98 o 
   4   1   6     1008.97     1027.76     19.70 o 
   5   1   6       10.38       11.35      2.34 o 
   6   1   6     1551.91     1512.87     28.63 o 
   7   1   6        1.64        3.02      2.08 o 
   8   1   6      123.49      103.37      5.04 o 
   9   1   6      227.31      190.67      9.26 o 
  10   1   6      149.38      144.52      8.96 o 
  11   1   6       17.41       11.67      4.90 o 
  -9   2   6       41.00       38.51      6.59 o 
  -8   2   6      137.09      133.13      9.12 o 
  -7   2   6       60.19       69.82      6.59 o 
  -6   2   6       84.97       74.21      6.09 o 
  -5   2   6      947.34      963.72     20.75 o 
  -4   2   6      175.39      146.16      5.12 o 
  -3   2   6      305.78      246.59      6.65 o 
  -2   2   6      265.54      223.47      6.32 o 
  -1   2   6      827.01      743.76     14.81 o 
   0   2   6      154.21      209.02      5.44 o 
   1   2   6      269.56      256.85      9.50 o 
   2   2   6     5077.34     5585.74     96.12 o 
   3   2   6    12566.36    13997.56    259.72 o 
   4   2   6        0.74        6.64      1.55 o 
   5   2   6      121.00       83.83      3.77 o 
   6   2   6      728.32      732.42     17.32 o 
   7   2   6       45.03       27.61      2.74 o 
   8   2   6       19.84       17.11      3.47 o 
   9   2   6        2.47       -0.48      4.79 o 
  10   2   6      119.34      126.85     25.60 o 
  11   2   6       31.68        6.94      4.74 o 
  -9   3   6      100.28       78.72     11.48 o 
  -8   3   6      140.40      155.04      9.60 o 
  -7   3   6       35.21       14.40      8.13 o 
  -6   3   6     1373.05     1510.28     65.32 o 
  -5   3   6      317.11      311.12      8.42 o 
  -4   3   6      147.21      138.39      7.65 o 
  -3   3   6      103.86      118.24      9.60 o 
  -2   3   6      102.21       70.76      4.61 o 
   0   3   6     2135.68     2058.69     36.61 o 
   1   3   6      940.16     1102.83     20.59 o 
   2   3   6     4691.51     5117.01     88.28 o 
   3   3   6     3604.57     3878.46     67.57 o 
   4   3   6        0.88        1.62      1.27 o 
   5   3   6      414.13      436.36     10.02 o 
   6   3   6      461.96      427.46     10.11 o 
   7   3   6       12.46        4.54      2.01 o 
   8   3   6        2.25        3.83      2.86 o 
   9   3   6      266.61      277.59     19.38 o 
  10   3   6        5.72        3.64      3.88 o 
  11   3   6       40.24       33.16      5.72 o 
  -9   4   6       72.17       80.72     16.03 o 
  -8   4   6      158.03      138.89      9.12 o 
  -7   4   6        0.51        4.84      3.22 o 
  -6   4   6        4.72       10.70      3.68 o 
  -5   4   6        9.49       12.38      2.56 o 
  -4   4   6      589.78      575.78     12.99 o 
  -3   4   6       24.70       17.47      2.12 o 
  -2   4   6        1.96        4.68      1.51 o 
  -1   4   6      283.22      218.86      5.62 o 
   0   4   6     1881.61     1763.69     37.30 o 
   1   4   6      872.76     1016.23     21.02 o 
   2   4   6     4108.14     4451.32     77.03 o 
   3   4   6      441.33      341.95      7.86 o 
   4   4   6      395.93      333.68      6.85 o 
   5   4   6        0.85       -0.21      1.55 o 
   6   4   6      698.94      784.27     16.36 o 
   7   4   6        2.96        5.23      1.94 o 
   8   4   6      121.08      136.09      7.76 o 
   9   4   6      623.41      659.26     19.78 o 
  10   4   6       28.25       31.00      9.57 o 
  11   4   6       11.57       11.36      4.56 o 
  -8   5   6      168.76      170.63      9.98 o 
  -7   5   6        0.35        0.94      4.02 o 
  -6   5   6       32.47       23.09      3.47 o 
  -5   5   6      300.10      364.91     11.55 o 
  -4   5   6      421.07      415.30     10.19 o 
  -3   5   6      204.07      135.47      4.79 o 
  -2   5   6     1180.75     1449.69     28.48 o 
  -1   5   6     2270.41     2149.22     38.67 o 
   0   5   6      604.95      551.20     17.71 o 
   1   5   6        3.07        1.91      1.84 o 
   2   5   6       58.06       25.19      1.79 o 
   3   5   6     1244.42     1290.45     27.55 o 
   4   5   6       17.05       11.68      2.08 o 
   5   5   6      753.77      753.51     33.35 o 
   6   5   6       39.93       25.41      2.51 o 
   7   5   6       34.37       22.26      2.54 o 
   8   5   6        0.84        3.63      3.20 o 
   9   5   6        0.37       -0.48      3.38 o 
  10   5   6      450.88      560.50     32.30 o 
  11   5   6       91.47       77.29      7.61 o 
  -8   6   6        2.50       11.48      8.13 o 
  -7   6   6       12.93        0.48      6.22 o 
  -6   6   6       63.51       48.48      4.81 o 
  -5   6   6      266.93      266.69     10.53 o 
  -4   6   6      500.54      506.59     12.56 o 
  -3   6   6      107.14      113.02      4.51 o 
  -2   6   6       11.40       10.13      2.58 o 
  -1   6   6      922.87      857.44     36.85 o 
   0   6   6     2241.28     2363.43     61.97 o 
   1   6   6       34.13       15.16      3.83 o 
   2   6   6     1289.88     1273.49     23.70 o 
   3   6   6       24.55       33.00      3.15 o 
   4   6   6       70.49       73.87      3.79 o 
   5   6   6      470.44      536.96     12.09 o 
   6   6   6        0.60        3.45      1.94 o 
   7   6   6      756.11      800.91     17.20 o 
   8   6   6       33.43       32.88      4.70 o 
   9   6   6      310.16      317.92     12.51 o 
  10   6   6       47.56       56.25      6.40 o 
  11   6   6      170.89      184.54     11.15 o 
  -8   7   6        3.29       18.66      9.09 o 
  -7   7   6       84.99      156.48     15.31 o 
  -6   7   6        0.30       -0.68      8.13 o 
  -5   7   6      300.03      357.59     14.36 o 
  -4   7   6      125.21      114.23      7.35 o 
  -3   7   6      158.07      106.66      6.94 o 
  -2   7   6      131.43      137.02      7.27 o 
  -1   7   6      884.04      885.32     23.32 o 
   0   7   6      673.45      721.71     57.90 o 
   1   7   6       70.63       61.91      4.56 o 
   2   7   6      187.04      168.02      7.57 o 
   3   7   6      584.19      607.94     14.94 o 
   4   7   6      244.04      219.12      6.46 o 
   5   7   6      190.92      215.61      6.62 o 
   6   7   6     1437.93     1421.40     27.83 o 
   7   7   6        0.22        1.50      2.46 o 
   8   7   6      311.85      332.09     12.68 o 
   9   7   6        0.21        4.79      4.40 o 
  10   7   6      372.04      456.16     16.88 o 
  11   7   6        0.15       -2.87      5.08 o 
  -7   8   6       39.88       40.20     10.05 o 
  -6   8   6       39.96       27.94      5.17 o 
  -5   8   6      245.88      287.20     11.92 o 
  -4   8   6       26.94       34.68      4.83 o 
  -3   8   6        3.79       12.20      3.72 o 
  -2   8   6        2.13        9.40      4.07 o 
  -1   8   6     1170.47     1203.76     32.30 o 
   0   8   6     1480.88     1532.72     37.20 o 
   1   8   6      574.25      518.66     21.53 o 
   2   8   6      682.54      751.96     25.36 o 
   3   8   6       36.99       37.00      4.06 o 
   4   8   6       49.33       34.03      2.88 o 
   5   8   6      109.04      105.15      4.93 o 
   6   8   6      199.68      182.97      6.67 o 
   7   8   6      857.77      921.12     19.97 o 
   8   8   6       20.74       13.88      4.40 o 
   9   8   6       20.41       21.55      5.08 o 
  10   8   6       76.38      105.01     11.01 o 
  -6   9   6        8.64        5.43      9.09 o 
  -5   9   6       11.91        1.62      4.36 o 
  -4   9   6      121.49      141.19     16.99 o 
  -3   9   6      528.96      549.43     17.90 o 
  -2   9   6      325.41      345.52     14.36 o 
  -1   9   6       28.22       12.87      3.54 o 
   0   9   6       22.98        9.70      5.74 o 
   1   9   6        2.07       -0.06      2.52 o 
   2   9   6      128.36      104.03      6.59 o 
   3   9   6        5.77        8.33      2.86 o 
   4   9   6      528.82      448.82     32.30 o 
   5   9   6       63.22       38.89      4.56 o 
   6   9   6        7.62        1.25      2.66 o 
   7   9   6       58.27       67.70      6.20 o 
   8   9   6      101.22      122.91      8.58 o 
   9   9   6      231.42      241.58     12.05 o 
  -6  10   6        3.13       -0.10      7.90 o 
  -5  10   6      127.27      207.09     11.79 o 
  -4  10   6      132.18      152.74     10.53 o 
  -3  10   6      323.41      261.57     11.64 o 
  -2  10   6       60.70       42.29      5.58 o 
  -1  10   6      100.45       75.87     11.72 o 
   0  10   6       37.46       33.08      4.74 o 
   1  10   6      246.90      207.27     11.72 o 
   2  10   6       24.65       16.63      3.72 o 
   3  10   6        3.96        2.87      3.05 o 
   4  10   6       55.46       51.00      5.38 o 
   5  10   6      307.24      307.04     11.92 o 
   6  10   6      632.02      738.01     21.73 o 
   7  10   6      109.54      134.94     12.92 o 
   8  10   6       49.44       33.98      9.09 o 
   9  10   6       31.76       50.72     10.53 o 
  -5  11   6        1.04        5.35      5.51 o 
  -4  11   6      139.09      147.50     10.13 o 
  -3  11   6        0.52        2.55      4.70 o 
  -2  11   6       41.99       38.70      5.51 o 
  -1  11   6      195.40      213.41     10.76 o 
   0  11   6       36.11       20.58      4.83 o 
   1  11   6       89.87       89.09      9.57 o 
   2  11   6      126.76       94.81      7.27 o 
   3  11   6      220.50      236.60     10.62 o 
   4  11   6       21.84       19.14      4.40 o 
   5  11   6      234.36      230.37     10.81 o 
   6  11   6        5.27        2.83      4.22 o 
   7  11   6      380.31      446.47     24.88 o 
   8  11   6        2.87        0.00      8.13 o 
  -3  12   6       73.51       50.57      7.90 o 
  -2  12   6       89.03       95.36      8.24 o 
  -1  12   6        1.92        0.96      4.40 o 
   0  12   6       91.56      124.65     14.60 o 
   1  12   6       12.91        9.11      4.22 o 
   2  12   6      118.95      110.47      8.28 o 
   3  12   6       34.25       30.37     10.05 o 
   4  12   6      234.99      239.17     11.15 o 
   5  12   6       43.38       43.59      6.09 o 
   6  12   6        8.49       11.01      7.66 o 
  -1  13   6       41.27       25.59      5.91 o 
   0  13   6       12.23       17.44      5.58 o 
   1  13   6        4.00        7.67      4.90 o 
   2  13   6      155.98      174.87     10.65 o 
   3  13   6      188.57      214.30     15.07 o 
   4  13   6        2.91        5.26      5.08 o 
  -2  -9   7      117.26      140.74     10.15 o 
  -1  -9   7        2.89        3.11      5.08 o 
   0  -9   7       36.81       22.86      5.24 o 
   1  -9   7      110.58       81.96      7.56 o 
   2  -9   7      247.71      275.22     12.52 o 
   3  -9   7       90.43      121.07     13.40 o 
   4  -9   7      117.34       97.01      8.28 o 
  -4  -8   7       34.66       48.81     10.53 o 
  -3  -8   7       19.99       14.36      7.66 o 
  -2  -8   7       56.73       39.47      5.91 o 
  -1  -8   7       17.27        9.57      4.74 o 
   0  -8   7      220.97      241.32     11.33 o 
   1  -8   7      311.10      298.80     16.03 o 
   2  -8   7       58.12       55.44      6.43 o 
   3  -8   7       29.83       18.37      4.90 o 
   4  -8   7       97.51       91.89      7.61 o 
   5  -8   7        3.76       12.68      5.08 o 
   6  -8   7       56.27       51.17      6.93 o 
  -5  -7   7       86.91       85.18     12.44 o 
  -4  -7   7       13.01        6.22      7.18 o 
  -3  -7   7      322.07      353.13     30.39 o 
  -2  -7   7       69.02       76.05      9.33 o 
  -1  -7   7       66.46       50.56      5.72 o 
   0  -7   7      235.97      283.35     11.67 o 
   1  -7   7      569.75      565.43     18.10 o 
   2  -7   7        3.89       -0.80      3.54 o 
   3  -7   7        0.67       -1.67      3.72 o 
   4  -7   7       27.84       10.53      4.40 o 
   5  -7   7       90.45       57.78      6.09 o 
   6  -7   7        0.44        3.58      4.14 o 
   7  -7   7       21.20       15.79      5.38 o 
  -6  -6   7      470.67      507.95     18.42 o 
  -5  -6   7       90.08       95.21      7.95 o 
  -4  -6   7       19.05       15.79      6.70 o 
  -3  -6   7      102.69      101.94     13.88 o 
  -2  -6   7     1437.99     1528.70     37.88 o 
  -1  -6   7       13.17        6.70      3.72 o 
   0  -6   7        0.33        0.78      3.35 o 
   1  -6   7        2.08        2.57      3.20 o 
   2  -6   7      117.87       79.52      9.09 o 
   3  -6   7      229.32      223.12      9.81 o 
   4  -6   7      258.81      213.95     10.15 o 
   5  -6   7      258.43      253.19     10.83 o 
   6  -6   7        0.15        0.96      4.06 o 
   7  -6   7       28.69       23.96      5.08 o 
   8  -6   7       56.77       48.50      6.94 o 
  -7  -5   7       26.52       18.62      5.91 o 
  -6  -5   7      479.68      544.37     20.34 o 
  -5  -5   7      378.62      425.90     25.12 o 
  -4  -5   7       34.22       19.26      4.40 o 
  -3  -5   7      101.25      103.85      5.51 o 
  -2  -5   7     1183.89     1355.43     27.15 o 
  -1  -5   7       35.41       14.88      3.68 o 
   0  -5   7      302.09      271.84     10.65 o 
   1  -5   7      398.84      395.07     13.20 o 
   2  -5   7       64.58       72.23      9.33 o 
   3  -5   7        0.56        3.99      2.99 o 
   4  -5   7        9.38        7.68      3.54 o 
   5  -5   7      457.90      477.86     15.73 o 
   6  -5   7      803.16      868.11     24.53 o 
   7  -5   7      104.28       84.22      6.74 o 
   8  -5   7      153.25      176.14     10.13 o 
   9  -5   7       18.52       18.71      6.22 o 
  -7  -4   7       81.28       49.81      6.94 o 
  -6  -4   7      287.95      297.38     13.16 o 
  -5  -4   7      381.37      388.63     14.20 o 
  -4  -4   7        0.20        0.46      2.66 o 
  -3  -4   7      127.36      133.53      5.59 o 
  -2  -4   7      202.65      228.36      8.77 o 
  -1  -4   7      264.61      242.31      9.29 o 
   0  -4   7      286.93      216.09      8.80 o 
   1  -4   7      298.05      279.50     10.15 o 
   2  -4   7      167.11      156.45      7.27 o 
   3  -4   7     1035.70     1114.21     28.25 o 
   4  -4   7      614.12      592.42     17.60 o 
   5  -4   7      516.95      565.02     17.09 o 
   6  -4   7        0.18        2.77      3.20 o 
   7  -4   7      204.95      198.82      9.60 o 
   8  -4   7      257.97      243.96     10.96 o 
   9  -4   7      378.14      429.90     21.53 o 
  10  -4   7       39.50       26.80      8.61 o 
  -8  -3   7       88.36       67.71     12.44 o 
  -7  -3   7       13.29        4.12      4.70 o 
  -6  -3   7      250.25      252.40     12.68 o 
  -5  -3   7       17.80       17.16      4.40 o 
  -4  -3   7       32.80       19.99      3.08 o 
  -3  -3   7       71.52       58.87      5.30 o 
  -2  -3   7     1069.06     1142.85     22.92 o 
  -1  -3   7       26.05       21.81      2.54 o 
   0  -3   7      495.71      511.18     11.32 o 
   1  -3   7      433.89      376.27      8.58 o 
   2  -3   7       20.43       10.77      2.71 o 
   3  -3   7       61.67       44.28      4.06 o 
   4  -3   7       32.99       38.36      4.22 o 
   5  -3   7     1445.10     1511.08     36.54 o 
   6  -3   7        0.64        3.29      2.86 o 
   7  -3   7      214.46      217.46      9.46 o 
   8  -3   7      263.75      283.71     11.49 o 
   9  -3   7       92.14       92.79      7.90 o 
  10  -3   7        2.10        0.48      7.18 o 
  -8  -2   7      181.94      183.24     11.33 o 
  -7  -2   7        8.29        6.34      4.56 o 
  -6  -2   7       10.53        5.85      7.66 o 
  -5  -2   7      358.63      341.10     12.69 o 
  -4  -2   7      124.67       82.50      5.91 o 
  -3  -2   7      159.48      154.54      7.89 o 
  -2  -2   7       30.94        9.60      2.21 o 
  -1  -2   7      157.74      162.61      5.19 o 
   0  -2   7      233.97      296.03      7.38 o 
   1  -2   7      487.14      547.44     11.54 o 
   2  -2   7     1484.12     1454.09     34.00 o 
   3  -2   7       15.98        7.40      2.18 o 
   4  -2   7      689.57      643.98     33.98 o 
   5  -2   7      694.37      650.29     18.10 o 
   6  -2   7      122.08      107.97      6.43 o 
   7  -2   7      158.29      150.82      8.12 o 
   8  -2   7      969.70     1081.97     28.58 o 
   9  -2   7        3.21        4.62      3.88 o 
  10  -2   7       15.04        4.79      5.74 o 
  11  -2   7        7.28       -1.44      7.66 o 
  -8  -1   7      146.83      144.84      9.98 o 
  -7  -1   7      173.38      164.74      9.80 o 
  -6  -1   7      405.42      416.68     21.29 o 
  -5  -1   7        6.70        6.39      3.33 o 
  -4  -1   7       11.34        9.92      2.38 o 
  -3  -1   7       11.43        8.51      2.11 o 
  -2  -1   7       14.54       21.85      2.46 o 
  -1  -1   7      570.40      501.17     24.10 o 
   0  -1   7       40.47       69.50      3.08 o 
   1  -1   7      674.05      566.82     11.72 o 
   2  -1   7     1213.26     1210.70     28.59 o 
   3  -1   7      232.57      201.90     16.99 o 
   4  -1   7       83.32       61.44      2.78 o 
   5  -1   7     1527.87     1513.67     35.70 o 
   6  -1   7       96.76       50.32      4.49 o 
   7  -1   7      167.45      147.69      5.68 o 
   8  -1   7      254.72      231.30      7.60 o 
   9  -1   7      184.86      179.04      9.06 o 
  10  -1   7        5.08        3.83      5.74 o 
  11  -1   7        0.84       -0.48      7.18 o 
  -9   0   7      256.85      269.79     22.49 o 
  -8   0   7        1.01        6.03      5.26 o 
  -7   0   7       22.13       20.30      4.90 o 
  -6   0   7      536.60      573.51     18.10 o 
  -5   0   7        1.95        5.52      4.31 o 
  -4   0   7        6.37        8.09      2.25 o 
  -3   0   7      203.02      206.82      6.23 o 
  -2   0   7      124.28       70.58      4.91 o 
  -1   0   7     1155.21     1080.84     21.00 o 
   0   0   7      224.86      258.67      6.59 o 
   1   0   7      930.88      799.25     15.73 o 
   2   0   7     2976.80     2995.15     52.76 o 
   3   0   7       11.68        5.35      1.17 o 
   4   0   7      217.83      151.78      7.08 o 
   5   0   7        2.23       13.97      2.03 o 
   6   0   7        7.87        2.69      1.89 o 
   7   0   7      129.83      123.29      5.19 o 
   8   0   7      425.17      375.84     10.20 o 
   9   0   7       10.16        6.87      3.91 o 
  10   0   7        1.04        5.93      4.22 o 
  11   0   7      102.81      107.67     11.96 o 
  -9   1   7      271.02      313.06     14.35 o 
  -8   1   7        0.87        7.57      4.90 o 
  -7   1   7      528.08      554.19     18.42 o 
  -6   1   7      254.31      267.50     25.60 o 
  -5   1   7      702.91      668.96     19.28 o 
  -4   1   7      142.19      145.28      5.06 o 
  -3   1   7        8.71       11.59      2.28 o 
  -2   1   7      376.82      259.74      6.90 o 
  -1   1   7      750.33      748.23     15.19 o 
   0   1   7      145.28       92.19      2.97 o 
   1   1   7     1782.53     1673.01     30.48 o 
   2   1   7     1862.83     1773.99     32.32 o 
   3   1   7      276.09      275.31      9.17 o 
   4   1   7      443.59      411.43      9.37 o 
   5   1   7      171.27      120.44      4.36 o 
   6   1   7       31.60       10.40      2.23 o 
   7   1   7       14.49        4.61      2.67 o 
   8   1   7        9.14        0.08      2.46 o 
   9   1   7       60.32       53.75      5.41 o 
  10   1   7       13.23        4.61      4.31 o 
  11   1   7      364.03      311.21     13.02 o 
  -9   2   7        4.04        4.11      5.72 o 
  -8   2   7       31.27       25.17      5.75 o 
  -7   2   7       67.31       49.40      7.90 o 
  -6   2   7      502.03      568.91     47.61 o 
  -5   2   7       64.19       40.08      2.90 o 
  -4   2   7      828.92      908.23     21.09 o 
  -3   2   7       41.77       37.72      3.52 o 
  -2   2   7      337.78      283.25      9.37 o 
  -1   2   7        5.00        1.63      1.46 o 
   0   2   7       10.37        9.75      1.55 o 
   1   2   7     1900.69     1788.07     32.50 o 
   2   2   7     1658.98     1690.00     30.75 o 
   3   2   7      181.75      201.95      5.59 o 
   4   2   7     1243.76     1287.28     24.40 o 
   5   2   7     1100.46     1078.45     21.09 o 
   6   2   7      115.99       71.84      3.87 o 
   7   2   7      361.69      377.38      9.84 o 
   8   2   7       18.89       16.32      4.61 o 
   9   2   7      146.57       98.35      7.08 o 
  10   2   7       61.95       47.44      7.42 o 
  11   2   7      162.35      135.59      9.14 o 
  -8   3   7        0.18        1.01      9.33 o 
  -7   3   7        9.86       12.14      4.22 o 
  -6   3   7       79.76      111.14      6.11 o 
  -5   3   7      279.22      280.04      8.08 o 
  -4   3   7      650.32      685.01     14.93 o 
  -3   3   7        2.08        6.55      1.94 o 
  -2   3   7      978.14      833.88     16.80 o 
  -1   3   7       89.97       46.77      2.74 o 
   0   3   7      140.39      130.47      5.23 o 
   1   3   7     2589.15     2907.11     51.26 o 
   2   3   7     6655.95     7178.86    169.86 o 
   3   3   7      633.10      702.59     14.26 o 
   4   3   7      176.08      149.91      4.78 o 
   5   3   7      343.61      318.40      8.10 o 
   6   3   7       14.43        5.26      2.03 o 
   7   3   7       32.58       21.35      2.57 o 
   8   3   7       26.53       14.77      2.74 o 
   9   3   7        1.10        4.08      4.79 o 
  10   3   7        0.28        1.44      3.72 o 
  11   3   7       27.41       36.50      6.06 o 
  -8   4   7       63.14       75.63     17.47 o 
  -7   4   7       44.17       32.07      8.37 o 
  -6   4   7       24.66       33.27      4.74 o 
  -5   4   7      332.49      382.81     10.13 o 
  -4   4   7       61.98       50.20      5.29 o 
  -3   4   7       42.50       29.80      2.69 o 
  -2   4   7      433.16      329.39      8.61 o 
  -1   4   7      959.97      867.60     17.11 o 
   0   4   7      450.00      418.42      9.15 o 
   1   4   7     2244.03     2245.36     40.09 o 
   2   4   7     2525.78     2881.05     44.18 o 
   4   4   7       12.15        9.57      1.74 o 
   5   4   7      773.93      897.05     18.12 o 
   6   4   7       38.31       24.76      2.64 o 
   7   4   7      265.79      224.95      6.86 o 
   8   4   7      421.38      411.92     10.59 o 
   9   4   7        5.65       -0.28      3.20 o 
  10   4   7       49.62       31.84      5.41 o 
  11   4   7        1.17       -4.02      4.02 o 
  -8   5   7       31.50       34.93      8.61 o 
  -7   5   7       41.70       26.36      5.38 o 
  -6   5   7       83.45      114.99      7.82 o 
  -5   5   7      192.22      192.38      6.79 o 
  -4   5   7       17.08       10.16      2.41 o 
  -3   5   7      978.37     1089.95     23.04 o 
  -2   5   7      495.53      410.81     15.96 o 
  -1   5   7     4665.94     5497.70    159.62 o 
   0   5   7       22.49       18.11      2.27 o 
   1   5   7     1433.03     1462.97     26.88 o 
   2   5   7        2.49        0.30      1.33 o 
   3   5   7      585.49      612.36     12.70 o 
   4   5   7        5.71       11.95      1.89 o 
   5   5   7       42.91       27.20      2.51 o 
   6   5   7       27.70       19.82      2.77 o 
   7   5   7        0.37        3.65      2.11 o 
   8   5   7      125.14      113.49      5.30 o 
   9   5   7      338.22      363.18     13.34 o 
  10   5   7       99.71       88.64      7.22 o 
  11   5   7       22.81       20.34      5.41 o 
  -8   6   7       45.87       62.32      7.42 o 
  -7   6   7        1.28        0.96      7.18 o 
  -6   6   7      125.89      164.35      9.19 o 
  -5   6   7      104.34      117.36      6.63 o 
  -4   6   7        0.89        4.07      2.41 o 
  -3   6   7       40.05       36.25      4.14 o 
  -2   6   7     1358.54     1329.86     38.57 o 
  -1   6   7     2468.47     2555.02     61.97 o 
   0   6   7      822.55      745.25     34.93 o 
   1   6   7       39.20       14.24      4.07 o 
   2   6   7       74.84       63.18      4.40 o 
   3   6   7      980.78     1082.44     20.88 o 
   4   6   7      825.90      896.25     29.90 o 
   5   6   7      507.24      435.15     12.82 o 
   6   6   7      787.17      873.37     18.26 o 
   7   6   7      386.26      363.51      9.67 o 
   8   6   7       13.40        8.55      3.83 o 
   9   6   7      193.86      208.27     22.49 o 
  10   6   7       11.66        9.11      6.46 o 
  11   6   7       36.38       36.48      6.20 o 
  -7   7   7        6.41        2.87      7.18 o 
  -6   7   7       29.81       39.90      5.86 o 
  -5   7   7      386.43      441.13     15.26 o 
  -4   7   7       96.54       63.09      5.86 o 
  -3   7   7       61.97       69.09      5.72 o 
  -2   7   7      412.40      354.71     12.26 o 
  -1   7   7      556.76      527.05     15.71 o 
   0   7   7       49.13       24.42      3.33 o 
   1   7   7      624.78      623.57     17.40 o 
   2   7   7        0.38        7.27      2.52 o 
   3   7   7      211.38      167.09      5.04 o 
   4   7   7      326.88      312.95     14.21 o 
   5   7   7       85.83       40.84      3.25 o 
   6   7   7      847.02      839.10     22.95 o 
   7   7   7       10.65        9.41      2.76 o 
   8   7   7      315.05      286.98     11.44 o 
   9   7   7      463.85      511.18     19.86 o 
  10   7   7        6.96        6.72      4.90 o 
  11   7   7        8.21        4.29      5.58 o 
  -7   8   7        3.07       10.53      8.13 o 
  -6   8   7       41.47       76.62      7.27 o 
  -5   8   7       16.41       24.61      5.17 o 
  -4   8   7       69.97       48.57      5.51 o 
  -3   8   7        1.00        9.31      3.33 o 
  -2   8   7      929.06      920.86     34.69 o 
  -1   8   7       80.92       98.17      6.40 o 
   0   8   7      276.29      245.10      9.60 o 
   1   8   7      138.74      149.38      6.93 o 
   2   8   7       56.42       50.39      4.56 o 
   3   8   7      147.39      143.50     10.29 o 
   4   8   7        0.69        5.98      2.71 o 
   5   8   7     1787.03     1855.73     50.75 o 
   6   8   7      223.45      225.79      7.29 o 
   7   8   7      237.35      218.87      7.55 o 
   8   8   7       14.01       15.47      4.22 o 
   9   8   7      677.14      821.11     24.30 o 
  10   8   7       90.59       76.94     13.40 o 
  -6   9   7       36.29       89.77     13.88 o 
  -5   9   7      194.40      232.43     22.97 o 
  -4   9   7        0.66        5.26      4.06 o 
  -3   9   7        1.93        2.53      4.07 o 
  -2   9   7       58.00       33.11      4.90 o 
  -1   9   7       60.04       43.20      4.90 o 
   0   9   7      147.10      144.04      8.10 o 
   1   9   7      156.88      154.64     10.77 o 
   2   9   7      434.52      444.41     14.54 o 
   3   9   7        7.16        4.14      2.87 o 
   4   9   7       23.27       21.59      3.68 o 
   5   9   7      384.62      341.11     17.71 o 
   6   9   7      381.25      351.81     12.60 o 
   7   9   7        1.77        1.67      3.72 o 
   8   9   7      246.16      240.00     11.03 o 
   9   9   7       52.77       53.80      6.54 o 
  10   9   7        5.23        6.77      5.58 o 
  -5  10   7       60.85       44.81      7.01 o 
  -4  10   7      240.26      222.94     17.94 o 
  -3  10   7      554.21      602.26     19.74 o 
  -2  10   7        9.90       15.39      4.36 o 
  -1  10   7       21.64       10.29      3.72 o 
   0  10   7       74.15       62.07      9.09 o 
   1  10   7        0.19        2.15      3.05 o 
   2  10   7      101.98       88.05      7.18 o 
   3  10   7      369.17      325.55     13.40 o 
   4  10   7       52.06       47.38      6.70 o 
   5  10   7      162.35      147.31      8.38 o 
   6  10   7      179.85      172.71      8.97 o 
   7  10   7       10.39        9.57      6.70 o 
   8  10   7      306.94      346.45     21.53 o 
   9  10   7       84.19       74.65     11.96 o 
  -4  11   7       28.37       20.10      5.75 o 
  -3  11   7        2.70        6.43      4.70 o 
  -2  11   7        0.45        4.10      5.74 o 
  -1  11   7       23.05       13.35      4.48 o 
   0  11   7       87.34       80.36      6.93 o 
   1  11   7      101.62      116.81      8.10 o 
   2  11   7      384.25      416.18     17.47 o 
   3  11   7      159.53      143.79     10.05 o 
   4  11   7      105.01       70.17     10.53 o 
   5  11   7      132.16      160.29     13.64 o 
   6  11   7       89.85       92.76      7.76 o 
   7  11   7       60.05       38.76      8.61 o 
   8  11   7       31.45       25.36      8.13 o 
  -3  12   7        0.11        5.58      5.04 o 
  -2  12   7        0.52        7.67      6.46 o 
  -1  12   7       13.96       34.50      9.09 o 
   0  12   7        0.54        4.94      4.22 o 
   1  12   7       10.41        3.77      4.22 o 
   2  12   7      431.66      519.48     22.73 o 
   3  12   7       37.38       29.26      5.08 o 
   4  12   7      112.04      103.73      8.37 o 
   5  12   7       59.60       42.23      6.06 o 
   6  12   7      215.31      219.34     11.24 o 
   7  12   7        0.79        0.96      7.18 o 
  -1  13   7      124.98      195.95     14.36 o 
   0  13   7        0.29        3.11      5.08 o 
   1  13   7       23.96       47.01      6.77 o 
   2  13   7        6.91       -0.46      6.46 o 
   3  13   7       58.86       53.70      6.77 o 
   4  13   7      154.50      185.08     11.30 o 
   5  13   7      100.48      106.66      8.80 o 
   0  -9   8      358.35      428.34     16.58 o 
   1  -9   8       19.49       22.64      5.75 o 
   2  -9   8        1.45       -1.21      5.04 o 
  -3  -8   8       11.81       -0.96      7.66 o 
  -2  -8   8        7.34       16.53      5.58 o 
  -1  -8   8       40.56       39.93      5.91 o 
   0  -8   8      168.47      211.72     11.33 o 
   1  -8   8        3.79       13.34      8.13 o 
   2  -8   8      312.63      323.05     13.70 o 
   3  -8   8       94.38       73.73     10.05 o 
   4  -8   8       76.57       65.00      7.22 o 
   5  -8   8        4.74        3.99      4.90 o 
  -4  -7   8       47.85       44.98     10.05 o 
  -3  -7   8       72.65       88.53     11.96 o 
  -2  -7   8        2.55        8.18      6.46 o 
  -1  -7   8      161.76      202.40     13.40 o 
   0  -7   8      102.86       89.99      7.44 o 
   1  -7   8        9.82        4.50      4.14 o 
   2  -7   8      246.92      226.13     11.30 o 
   3  -7   8      117.71      107.10      9.33 o 
   4  -7   8       44.29       46.32     18.66 o 
   5  -7   8       82.06       77.52     11.01 o 
   6  -7   8        9.23       12.35      5.04 o 
   7  -7   8       13.84       15.36      5.24 o 
  -5  -6   8       55.86       54.07     10.53 o 
  -4  -6   8      222.67      232.09     17.71 o 
  -3  -6   8       92.19      107.20     18.18 o 
  -2  -6   8        0.15        0.37      3.88 o 
  -1  -6   8        5.65        5.84      4.02 o 
   0  -6   8      518.17      481.57     16.07 o 
   1  -6   8       34.73       37.83      5.08 o 
   2  -6   8       86.10       66.41      7.90 o 
   3  -6   8      279.59      278.46     11.67 o 
   4  -6   8       36.17       12.29      4.22 o 
   5  -6   8      133.19      104.03     13.88 o 
   6  -6   8        4.42        0.15      4.22 o 
   7  -6   8      267.48      288.49     29.67 o 
   8  -6   8       12.93        6.83      5.04 o 
  -6  -5   8        2.87        4.74      5.38 o 
  -5  -5   8       47.86       33.36      9.57 o 
  -4  -5   8      204.62      197.61     13.16 o 
  -3  -5   8      667.42      800.15     22.79 o 
  -2  -5   8       26.54       15.57      4.02 o 
  -1  -5   8      287.33      280.44     11.72 o 
   0  -5   8      121.73      129.92      7.78 o 
   1  -5   8      354.33      299.09     11.50 o 
   2  -5   8      417.46      421.66     14.38 o 
   3  -5   8        1.49       -0.96      3.05 o 
   4  -5   8      214.82      209.31     11.01 o 
   5  -5   8       17.03       10.09      3.88 o 
   6  -5   8      316.52      305.39     12.52 o 
   7  -5   8      357.99      384.19     20.82 o 
   8  -5   8       81.48       70.43      7.08 o 
   9  -5   8       11.00        5.53      5.24 o 
  -7  -4   8      228.88      261.41     13.34 o 
  -6  -4   8      110.94      109.84     10.05 o 
  -5  -4   8      383.80      360.26     14.01 o 
  -4  -4   8      464.55      433.87     27.52 o 
  -3  -4   8       85.82       78.96      5.10 o 
  -2  -4   8      783.63      763.55     18.79 o 
  -1  -4   8      501.76      537.36     22.49 o 
   0  -4   8        8.37        3.69      2.86 o 
   1  -4   8      198.28      181.37      8.37 o 
   2  -4   8        2.76        1.50      3.35 o 
   3  -4   8      392.89      427.06     14.21 o 
   4  -4   8      674.75      667.49     19.45 o 
   5  -4   8      211.93      180.59      9.30 o 
   6  -4   8      155.56      170.28     15.07 o 
   7  -4   8      641.73      671.88     20.63 o 
   8  -4   8        5.73        1.17      6.22 o 
   9  -4   8        0.91       -2.87      4.48 o 
  -7  -3   8       83.78       99.57     27.28 o 
  -6  -3   8      119.80      135.97     12.20 o 
  -5  -3   8        6.63        0.62      3.88 o 
  -4  -3   8      176.88      194.40      9.26 o 
  -3  -3   8        1.82        1.09      2.38 o 
  -2  -3   8       32.24       29.89      6.26 o 
  -1  -3   8       18.52       17.28      2.72 o 
   0  -3   8      110.59       93.75      4.28 o 
   1  -3   8        9.51       10.77      3.05 o 
   2  -3   8       38.98       26.98      3.54 o 
   3  -3   8     1228.76     1364.71     66.99 o 
   4  -3   8     2220.08     2421.05     55.32 o 
   5  -3   8       27.62       15.07      3.72 o 
   6  -3   8      537.42      530.76     23.45 o 
   7  -3   8      217.51      192.72     11.25 o 
   8  -3   8      335.72      371.44     13.86 o 
   9  -3   8      131.94      132.28      8.80 o 
  10  -3   8       12.07       15.79      7.66 o 
  -8  -2   8        2.40       -2.58      5.63 o 
  -7  -2   8      562.79      563.97     29.43 o 
  -6  -2   8      129.09      138.59      8.96 o 
  -5  -2   8        1.82        1.79      3.88 o 
  -4  -2   8      367.99      308.45      8.92 o 
  -3  -2   8        0.01        0.71      2.18 o 
  -2  -2   8       82.60       86.24      4.47 o 
  -1  -2   8      104.49      127.90      4.91 o 
   0  -2   8     1163.14     1061.83     21.06 o 
   1  -2   8      977.13      971.15     19.68 o 
   2  -2   8      106.04       80.00      5.24 o 
   3  -2   8      170.17      134.47      6.93 o 
   4  -2   8      757.57      715.41     26.32 o 
   5  -2   8      302.88      251.85      9.81 o 
   6  -2   8      941.06      940.55     25.04 o 
   7  -2   8      254.00      229.97      9.81 o 
   8  -2   8      365.75      385.64     13.86 o 
   9  -2   8       98.83       83.82     14.12 o 
  10  -2   8        0.44        3.83      6.22 o 
  -8  -1   8        2.67       -1.57      5.98 o 
  -7  -1   8       48.40       39.26      6.06 o 
  -6  -1   8       81.94       68.72     10.29 o 
  -5  -1   8        0.23        0.65      3.35 o 
  -4  -1   8      121.81       94.65      5.00 o 
  -3  -1   8      177.80      140.26      5.53 o 
  -2  -1   8       32.47       20.95      2.57 o 
  -1  -1   8       72.81       42.16      3.01 o 
   0  -1   8      368.52      285.33     12.10 o 
   1  -1   8     2242.00     2259.87     49.80 o 
   2  -1   8       53.25       38.32      5.50 o 
   3  -1   8      428.74      329.73     10.83 o 
   4  -1   8      600.49      524.80     42.35 o 
   5  -1   8      179.18      166.09      4.98 o 
   6  -1   8       83.64       72.69      5.58 o 
   7  -1   8      418.38      411.26     13.52 o 
   8  -1   8       17.44       11.92      3.68 o 
   9  -1   8        3.69        1.52      3.88 o 
  10  -1   8        6.92        1.44      5.74 o 
  11  -1   8        0.91       -3.35      7.18 o 
  -8   0   8       34.92       26.94      6.09 o 
  -7   0   8      189.53      171.93     10.32 o 
  -6   0   8        0.12        3.16      3.88 o 
  -5   0   8       64.95       52.83      5.24 o 
  -4   0   8      148.14       98.82      4.92 o 
  -3   0   8        1.09       -0.04      2.01 o 
  -2   0   8        0.58       -0.55      1.74 o 
  -1   0   8      282.98      329.72      8.38 o 
   0   0   8     2101.49     2152.33     39.23 o 
   1   0   8     1599.67     1702.27     31.49 o 
   2   0   8       15.65       14.47      1.79 o 
   3   0   8      330.00      289.11      9.64 o 
   4   0   8     1507.91     1615.30     30.17 o 
   5   0   8       36.91       19.19      2.36 o 
   6   0   8      195.73      158.30      7.02 o 
   7   0   8       20.17       14.17      2.60 o 
   8   0   8       11.41        7.64      2.94 o 
   9   0   8        0.47       -1.75      2.76 o 
  10   0   8      116.06       68.43     10.05 o 
  11   0   8      188.06      180.40     15.79 o 
  -8   1   8      104.61       80.87     11.96 o 
  -7   1   8       27.42       12.48      6.22 o 
  -6   1   8      102.99       87.61     16.75 o 
  -5   1   8        0.32       -1.33      3.20 o 
  -4   1   8        1.09        1.46      2.11 o 
  -3   1   8      214.17      155.78      7.62 o 
  -2   1   8       22.03       29.34      2.57 o 
  -1   1   8        9.61        5.00      1.74 o 
   0   1   8     5339.14     5692.00     98.80 o 
   1   1   8     1190.79     1110.98     21.26 o 
   2   1   8        1.82        2.69      1.55 o 
   3   1   8      670.87      591.08     12.47 o 
   4   1   8      500.73      419.22     13.99 o 
   5   1   8      367.39      317.68      8.14 o 
   6   1   8      466.86      460.53     11.03 o 
   7   1   8       69.56       38.81      3.38 o 
   8   1   8      209.21      202.20      7.05 o 
   9   1   8        1.02        1.23      2.85 o 
  10   1   8       13.07       24.79      6.70 o 
  11   1   8      185.30      213.42     16.75 o 
  -8   2   8       17.63       18.42      5.75 o 
  -7   2   8        1.36        5.71      4.56 o 
  -6   2   8      564.65      588.49     18.42 o 
  -5   2   8      541.93      619.15     18.42 o 
  -4   2   8      150.53      137.91      8.48 o 
  -3   2   8     1173.80     1046.93     21.05 o 
  -2   2   8      792.05      757.30     19.34 o 
  -1   2   8      687.64      623.81     13.43 o 
   0   2   8     2201.14     2131.78     38.75 o 
   1   2   8      190.59      158.03      4.86 o 
   2   2   8       40.26       29.12      4.87 o 
   3   2   8        1.76       10.72      1.83 o 
   4   2   8      997.64      897.15     28.18 o 
   5   2   8        0.76        0.83      1.61 o 
   6   2   8       27.24       33.80      2.94 o 
   7   2   8      282.58      287.37      8.28 o 
   8   2   8        6.51        3.94      2.29 o 
   9   2   8      496.91      540.89     44.98 o 
  10   2   8       38.95       29.01      4.90 o 
  11   2   8      427.73      551.35     18.76 o 
  -8   3   8       35.66       29.35      6.06 o 
  -7   3   8        9.05       12.79      4.90 o 
  -6   3   8       85.69       87.85      6.93 o 
  -5   3   8       69.98       57.83      4.29 o 
  -4   3   8        0.33        8.67      2.46 o 
  -3   3   8      806.54      813.74     17.15 o 
  -2   3   8      682.80      694.17     14.78 o 
  -1   3   8      115.36       75.94      3.48 o 
   0   3   8      669.96      530.55     11.47 o 
   1   3   8      171.66      206.91      8.42 o 
   2   3   8      348.35      319.79      7.70 o 
   3   3   8       24.93       32.42      3.47 o 
   4   3   8     1075.72     1252.65     24.03 o 
   5   3   8       28.80       10.24      2.01 o 
   6   3   8      277.79      288.02      7.92 o 
   7   3   8     1016.78     1084.48     29.41 o 
   8   3   8        0.56        0.16      2.21 o 
   9   3   8       79.65       60.09      5.72 o 
  10   3   8      235.54      203.65     13.64 o 
  11   3   8      314.98      373.59     22.49 o 
  -8   4   8       27.25       14.18      5.51 o 
  -7   4   8      298.29      358.88     14.01 o 
  -6   4   8      118.01      151.42      9.06 o 
  -5   4   8        0.18        5.90      2.60 o 
  -4   4   8        7.18       19.07      2.85 o 
  -3   4   8     1699.72     1770.24     33.45 o 
  -2   4   8      630.68      703.70     14.91 o 
  -1   4   8      665.60      626.28     13.26 o 
   0   4   8       13.89       23.50      2.09 o 
   1   4   8       85.63      128.17      3.75 o 
   2   4   8     1496.38     1754.25     32.28 o 
   3   4   8     9776.76    11283.93    192.77 o 
   4   4   8     2208.94     2318.57     42.16 o 
   5   4   8      325.62      359.37      9.00 o 
   6   4   8      109.59       64.41      3.85 o 
   7   4   8      771.39      750.41     16.46 o 
   8   4   8       82.69       68.02      4.29 o 
   9   4   8      377.37      390.76     13.86 o 
  10   4   8      391.87      430.71     16.51 o 
  11   4   8      322.69      406.36     15.73 o 
  -8   5   8       10.36       14.36      8.13 o 
  -7   5   8       79.88       96.18     11.96 o 
  -6   5   8      166.52      183.90      9.77 o 
  -5   5   8        8.19        6.36      2.74 o 
  -4   5   8      560.76      612.26     18.33 o 
  -3   5   8      545.19      489.43     11.69 o 
  -2   5   8      248.64      200.43      6.05 o 
  -1   5   8      978.56      968.59     19.09 o 
   0   5   8     2860.34     3007.89     53.41 o 
   1   5   8      129.38       96.38      3.59 o 
   2   5   8      571.10      624.71     13.02 o 
   3   5   8      355.87      424.99      9.91 o 
   4   5   8      373.92      330.33      8.22 o 
   5   5   8      245.01      220.22      6.58 o 
   6   5   8        0.28        2.93      2.18 o 
   7   5   8        1.75        2.23      2.21 o 
   8   5   8        2.14        0.90      2.38 o 
   9   5   8      134.89      162.89     19.86 o 
  10   5   8      265.45      299.67     12.51 o 
  11   5   8      385.48      432.59     22.97 o 
  -7   6   8       11.33       41.15      9.09 o 
  -6   6   8        0.83        0.48      5.26 o 
  -5   6   8      101.95       66.52      6.06 o 
  -4   6   8      338.44      352.32     12.40 o 
  -3   6   8     1302.08     1363.35     33.94 o 
  -2   6   8      121.01      113.71      4.51 o 
  -1   6   8      349.45      360.35     11.79 o 
   0   6   8       94.61       74.87      5.24 o 
   1   6   8      474.06      519.16     15.03 o 
   2   6   8      694.10      689.05     16.91 o 
   3   6   8        6.07        6.18      1.79 o 
   4   6   8     1171.71     1193.07     23.15 o 
   5   6   8      726.28      711.94     22.42 o 
   6   6   8      540.87      488.27     11.63 o 
   7   6   8       96.75       82.77      6.32 o 
   8   6   8     1125.81     1286.99     26.08 o 
   9   6   8       36.99       39.39      5.51 o 
  10   6   8     1056.77     1294.98     34.47 o 
  11   6   8       44.03       11.59      5.38 o 
  -7   7   8       12.73       38.76     10.53 o 
  -6   7   8      154.66      161.13     16.99 o 
  -5   7   8      218.85      248.89     10.81 o 
  -4   7   8       24.19       30.85      5.26 o 
  -3   7   8      832.23      846.81     23.43 o 
  -2   7   8      161.99      126.43      7.42 o 
  -1   7   8      604.24      613.34     17.94 o 
   0   7   8       76.72       51.86      8.85 o 
   1   7   8       26.88       26.70      3.59 o 
   2   7   8       91.84       82.39      5.98 o 
   3   7   8       61.61       48.08      4.36 o 
   4   7   8      454.44      408.30      9.78 o 
   5   7   8       10.67        6.77      2.23 o 
   6   7   8      324.13      269.46      8.01 o 
   7   7   8      239.15      207.44      7.00 o 
   8   7   8      190.06      214.38     20.58 o 
   9   7   8       78.52       77.04      6.74 o 
  10   7   8      344.25      379.47     20.10 o 
  11   7   8        1.27        3.44      5.38 o 
  -6   8   8      235.03      237.35     11.96 o 
  -5   8   8      150.82       97.90      7.69 o 
  -4   8   8      268.52      305.50     12.40 o 
  -3   8   8       93.19       82.00      6.59 o 
  -2   8   8      104.91      139.64      9.09 o 
  -1   8   8       48.49       37.03      5.50 o 
   0   8   8      484.17      462.43     14.69 o 
   1   8   8        0.18        5.07      3.35 o 
   2   8   8      605.57      574.96     17.07 o 
   3   8   8     1069.71     1132.04     29.08 o 
   4   8   8      268.85      252.89     16.75 o 
   5   8   8      114.54      108.46      6.88 o 
   6   8   8       91.36       92.58      5.03 o 
   7   8   8     1188.73     1319.51     26.87 o 
   8   8   8      219.16      223.47     10.34 o 
   9   8   8       23.30        9.81      4.74 o 
  10   8   8        1.70        4.95      4.90 o 
  -6   9   8       64.52       54.14     13.16 o 
  -5   9   8      157.33       91.09      7.90 o 
  -4   9   8       10.96       13.56      5.02 o 
  -3   9   8      163.30      149.03      8.96 o 
  -2   9   8        0.97        1.63      5.50 o 
  -1   9   8      201.89      198.86     17.94 o 
   0   9   8      208.59      194.10      8.96 o 
   1   9   8      308.15      295.86     11.33 o 
   2   9   8       27.25       20.78      3.88 o 
   3   9   8      137.31       99.38      6.88 o 
   4   9   8      595.56      567.96     17.36 o 
   5   9   8        5.77        5.44      3.20 o 
   6   9   8       90.19       42.15     10.53 o 
   7   9   8      320.86      320.80     12.18 o 
   8   9   8      338.22      338.80     20.58 o 
   9   9   8        9.14       15.79      7.18 o 
  10   9   8      103.74      114.85     13.40 o 
  -5  10   8       20.43        0.39      5.24 o 
  -4  10   8       78.24       96.03      8.38 o 
  -3  10   8       10.81        7.79      4.59 o 
  -2  10   8       87.13      122.59      8.44 o 
  -1  10   8       12.12        7.32      7.66 o 
   0  10   8       16.43        4.83      4.79 o 
   1  10   8     1362.42     1581.12     39.73 o 
   2  10   8        3.11        6.74      4.07 o 
   3  10   8      471.41      503.41     16.54 o 
   4  10   8       93.54       68.36     13.88 o 
   5  10   8      242.18      221.35     10.08 o 
   6  10   8       50.13       38.00      5.17 o 
   7  10   8      402.90      404.01     15.07 o 
   8  10   8        0.04        2.87      6.22 o 
   9  10   8        3.48       -1.44      7.66 o 
  -4  11   8       41.21       47.08      7.08 o 
  -3  11   8      140.81       88.37      8.10 o 
  -2  11   8      405.65      528.22     18.57 o 
  -1  11   8      390.36      423.45     15.71 o 
   0  11   8        2.52        0.96      3.68 o 
   1  11   8      299.68      319.02     15.07 o 
   2  11   8      120.10       73.95      6.77 o 
   3  11   8      448.90      494.84     16.73 o 
   4  11   8      452.41      454.96     23.93 o 
   5  11   8      102.35       67.84     13.40 o 
   6  11   8        2.15        5.71      4.36 o 
   7  11   8       11.99       13.88      7.18 o 
   8  11   8       27.78       29.19      8.61 o 
  -3  12   8        3.92       -0.34      5.17 o 
  -2  12   8       11.64       -0.24      4.94 o 
  -1  12   8       15.29       10.13      4.70 o 
   0  12   8       64.22      111.69      8.78 o 
   1  12   8      259.93      273.77     12.51 o 
   2  12   8        0.05        5.72      4.22 o 
   3  12   8       26.81       29.22      5.38 o 
   4  12   8      273.43      291.56     12.66 o 
   5  12   8       74.87       77.83      7.27 o 
   6  12   8       37.59       31.17      6.09 o 
   7  12   8       60.98       56.94     11.01 o 
   0  13   8       42.62       56.67      7.22 o 
   1  13   8      218.44      270.03     13.86 o 
   2  13   8       89.49       72.74      7.44 o 
   3  13   8      113.82      128.25     13.88 o 
   4  13   8       59.87       61.04      7.27 o 
   5  13   8       66.04       67.43      8.61 o 
  -1  -8   9      124.26      121.80     13.16 o 
   0  -8   9        0.97       -1.67      4.74 o 
   1  -8   9      138.73      144.04     14.36 o 
   2  -8   9       43.48       38.92      8.61 o 
   3  -8   9        1.20        3.13      5.24 o 
   4  -8   9        4.98        2.11      5.38 o 
  -3  -7   9        3.01        0.96      7.18 o 
  -2  -7   9       23.37       36.19     12.44 o 
  -1  -7   9       11.62       12.94      5.24 o 
   0  -7   9        3.56        4.46      4.70 o 
   1  -7   9      166.08      182.68     11.48 o 
   2  -7   9       28.83       21.66      5.38 o 
   3  -7   9      150.44      134.66      9.30 o 
   4  -7   9        0.08        1.17      4.56 o 
   5  -7   9       27.58       27.54      5.38 o 
   6  -7   9       18.33       11.02      5.24 o 
  -4  -6   9      148.37      129.68     13.88 o 
  -3  -6   9       27.11       27.75      9.09 o 
  -2  -6   9      290.23      341.62     13.70 o 
  -1  -6   9        1.70        1.00      4.22 o 
   0  -6   9      286.28      280.75     17.47 o 
   1  -6   9       35.19       24.88      4.74 o 
   2  -6   9      194.64      217.52     11.17 o 
   3  -6   9      144.11      139.68      8.96 o 
   4  -6   9       30.08       15.07      5.02 o 
   5  -6   9       18.67       18.90      5.08 o 
   6  -6   9      251.02      280.39     12.69 o 
   7  -6   9       18.06       11.45      4.90 o 
  -5  -5   9       86.32       89.48     12.44 o 
  -4  -5   9       22.87       22.97      8.13 o 
  -3  -5   9       37.42       26.22      5.41 o 
  -2  -5   9      281.68      283.54      9.65 o 
  -1  -5   9        0.84        3.37      3.54 o 
   0  -5   9      128.76      104.86      8.37 o 
   1  -5   9        0.20       -2.44      3.33 o 
   2  -5   9       92.75       86.70     12.44 o 
   3  -5   9      717.69      751.58     22.16 o 
   4  -5   9       13.59       10.88      3.88 o 
   5  -5   9        3.71        3.39      3.88 o 
   6  -5   9        9.17        9.72      4.22 o 
   7  -5   9      158.24      147.14     21.53 o 
   8  -5   9       60.96       58.97      7.11 o 
  -6  -4   9       24.72       14.89      7.18 o 
  -5  -4   9       34.35       37.94      8.61 o 
  -4  -4   9       35.21       36.37      5.24 o 
  -3  -4   9      136.48      118.98      8.10 o 
  -2  -4   9      437.06      420.49     28.23 o 
  -1  -4   9       17.98       13.63      3.88 o 
   0  -4   9       14.57        8.13      3.38 o 
   1  -4   9       88.28       52.86     10.05 o 
   2  -4   9       12.26       12.56      3.54 o 
   3  -4   9      298.04      290.33     11.33 o 
   4  -4   9        0.24       -0.28      3.20 o 
   5  -4   9     1114.68     1204.31     31.47 o 
   6  -4   9       28.85       29.44      7.90 o 
   7  -4   9        2.21        5.91      4.22 o 
   8  -4   9        2.18        5.02      4.40 o 
   9  -4   9       33.52       37.50      6.25 o 
  -6  -3   9        3.56        0.43      4.83 o 
  -5  -3   9      295.51      292.89     12.51 o 
  -4  -3   9       22.60       11.52      7.66 o 
  -3  -3   9       55.24       41.07      3.93 o 
  -2  -3   9        7.74        4.07      2.60 o 
  -1  -3   9       45.17       25.58      8.37 o 
   0  -3   9      136.54      110.16      6.77 o 
   1  -3   9      280.93      276.38     10.49 o 
   2  -3   9      458.48      422.46     26.80 o 
   3  -3   9       91.56       70.14      5.75 o 
   4  -3   9      696.67      696.22     20.13 o 
   5  -3   9     1312.73     1514.82     37.73 o 
   6  -3   9      227.40      216.32     10.13 o 
   7  -3   9      195.60      201.07     13.16 o 
   8  -3   9       87.21       62.04      6.43 o 
   9  -3   9       92.41       78.92      7.61 o 
  10  -3   9        7.25        5.98      5.08 o 
  -7  -2   9        1.41       -0.59      5.24 o 
  -6  -2   9       12.14        3.58      4.83 o 
  -5  -2   9      243.27      213.62     10.56 o 
  -4  -2   9        3.92       -1.44      3.83 o 
  -3  -2   9       59.29       38.12      3.64 o 
  -2  -2   9       41.26       26.70      3.10 o 
  -1  -2   9      387.88      354.30      9.41 o 
   0  -2   9     1048.55     1134.82     22.61 o 
   1  -2   9      237.99      173.28      9.57 o 
   2  -2   9     1364.92     1270.24     35.89 o 
   3  -2   9     1074.78     1049.28     27.52 o 
   4  -2   9      130.19      135.65      7.61 o 
   5  -2   9      743.11      764.69     21.32 o 
   6  -2   9       40.78       25.00      4.22 o 
   7  -2   9       54.25       28.04      4.40 o 
   8  -2   9       35.45       29.16      4.90 o 
   9  -2   9      223.66      191.80     10.62 o 
  10  -2   9       73.96       72.26     11.01 o 
  -7  -1   9       74.50       76.05      7.90 o 
  -6  -1   9        0.61       -4.22      4.22 o 
  -5  -1   9        0.29        4.33      4.02 o 
  -4  -1   9       50.59       30.32      3.65 o 
  -3  -1   9        3.28        1.32      2.38 o 
  -2  -1   9       58.97       38.51      3.67 o 
  -1  -1   9      457.97      417.53     10.28 o 
   0  -1   9      197.08      177.90      5.70 o 
   1  -1   9      124.15       93.93      4.66 o 
   2  -1   9     3314.23     3473.46     76.12 o 
   3  -1   9      334.95      263.11      9.64 o 
   4  -1   9        6.98       11.72      3.05 o 
   5  -1   9      466.12      479.45     25.60 o 
   6  -1   9      370.99      342.43     14.36 o 
   7  -1   9      154.18      174.54      8.80 o 
   8  -1   9       29.19       21.62      4.56 o 
   9  -1   9       38.26       39.39      6.22 o 
  10  -1   9        2.90        8.61      7.18 o 
  11  -1   9       18.05       13.40      8.13 o 
  -7   0   9       26.21       24.08      5.51 o 
  -6   0   9       11.28       14.29      5.26 o 
  -5   0   9        5.69        0.27      3.54 o 
  -4   0   9       20.92       15.42      2.88 o 
  -3   0   9       16.56        9.31      4.01 o 
  -2   0   9     1167.24     1138.81     22.93 o 
  -1   0   9     1875.93     1890.28     30.57 o 
   0   0   9      555.12      581.20     12.88 o 
   1   0   9        4.96       -1.55      1.55 o 
   2   0   9     2564.39     2595.62     55.06 o 
   3   0   9      358.86      334.31      8.09 o 
   4   0   9       72.39       70.17      5.71 o 
   5   0   9      363.84      348.62      8.97 o 
   6   0   9       88.19       53.14      3.42 o 
   7   0   9        5.83        6.46      3.38 o 
   8   0   9      194.36      178.65      8.92 o 
   9   0   9      108.21      116.79     13.64 o 
  10   0   9        8.52        4.31      6.70 o 
  11   0   9       13.77       10.05      7.66 o 
  -8   1   9       41.60       43.17      7.27 o 
  -7   1   9       30.26       43.05      6.43 o 
  -6   1   9       27.50       15.85      4.79 o 
  -5   1   9        7.99       12.34      3.88 o 
  -4   1   9      147.34      114.68      8.98 o 
  -3   1   9       74.58       58.39      4.13 o 
  -2   1   9      479.47      448.64     10.96 o 
  -1   1   9      614.65      527.34     12.15 o 
   0   1   9     2254.18     2590.04     54.08 o 
   1   1   9     1291.51     1321.67     25.22 o 
   2   1   9     1064.94     1061.49     20.79 o 
   3   1   9     1497.61     1629.29     30.55 o 
   4   1   9      344.08      333.74     10.99 o 
   5   1   9      432.58      470.14     11.08 o 
   6   1   9      121.68      120.79      4.99 o 
   7   1   9        0.62        0.44      2.36 o 
   8   1   9       53.32       52.00      5.83 o 
   9   1   9       13.47        2.73      2.94 o 
  10   1   9      138.17      126.33     13.40 o 
  11   1   9       57.38       56.47     10.53 o 
  -8   2   9       42.11       70.47      8.13 o 
  -7   2   9       53.71       65.27     11.25 o 
  -6   2   9        1.45       -3.59      4.06 o 
  -5   2   9      172.78      193.88      9.80 o 
  -4   2   9      266.17      212.82      7.09 o 
  -3   2   9      678.00      693.19     15.43 o 
  -2   2   9      336.83      275.68      7.82 o 
  -1   2   9      278.38      194.35     11.30 o 
   0   2   9     1640.73     1675.52     31.29 o 
   1   2   9      398.40      413.18      9.74 o 
   2   2   9     2248.54     2555.34     46.13 o 
   3   2   9        7.90        7.53      1.89 o 
   4   2   9       21.12        6.71      2.03 o 
   5   2   9       55.14       29.82      2.82 o 
   6   2   9      180.23      129.47      5.20 o 
   7   2   9      259.60      254.39      9.41 o 
   8   2   9        0.09        2.50      2.46 o 
   9   2   9     1055.87     1270.30     32.12 o 
  10   2   9      401.85      480.33     33.02 o 
  11   2   9      108.05       80.87     11.01 o 
  -8   3   9       59.63       72.24     17.94 o 
  -7   3   9       13.91       19.94      8.37 o 
  -6   3   9       24.02       40.53      5.72 o 
  -5   3   9      249.63      265.10     11.15 o 
  -4   3   9      444.55      406.63     10.62 o 
  -3   3   9      259.34      269.25      8.53 o 
  -2   3   9      489.88      420.60     11.39 o 
  -1   3   9     1300.18     1177.64     23.07 o 
   0   3   9       39.98       25.03      2.54 o 
   1   3   9       62.54       78.55      3.79 o 
   2   3   9      239.26      215.22      8.03 o 
   3   3   9      112.73       83.59      8.99 o 
   4   3   9      437.70      435.04     10.50 o 
   5   3   9      113.38      145.13      5.34 o 
   6   3   9      141.58      125.13      5.23 o 
   7   3   9      127.88      125.36      5.64 o 
   8   3   9       60.89       59.10      4.32 o 
   9   3   9      380.78      409.66     14.21 o 
  11   3   9        0.66       -2.50      5.26 o 
  -7   4   9        2.12       -1.88      5.04 o 
  -6   4   9        0.64        3.11      4.74 o 
  -5   4   9     1058.64     1279.16     39.15 o 
  -4   4   9      633.37      618.61     14.44 o 
  -3   4   9       11.83       14.37      2.60 o 
  -2   4   9      106.31       82.24      6.56 o 
  -1   4   9      651.13      619.53     13.54 o 
   0   4   9      355.27      351.03      8.65 o 
   1   4   9       21.12        8.75      1.89 o 
   2   4   9      224.94      199.56      5.83 o 
   3   4   9       11.63        7.20      1.89 o 
   4   4   9       33.50       29.74      2.74 o 
   5   4   9       32.12       12.89      2.46 o 
   6   4   9       34.08       16.68      2.57 o 
   7   4   9     1860.42     2107.19     39.77 o 
   8   4   9       20.81       23.23      3.22 o 
   9   4   9      128.97      130.88      8.12 o 
  10   4   9       76.40       78.82     19.62 o 
  11   4   9        0.03        1.45      4.70 o 
  -7   5   9       19.76       20.58      8.13 o 
  -6   5   9       25.79       46.42      9.09 o 
  -5   5   9      130.87      160.56      6.54 o 
  -4   5   9      360.31      339.78     10.27 o 
  -3   5   9      256.50      187.18     10.96 o 
  -2   5   9      551.11      528.97     12.28 o 
  -1   5   9        0.27        3.23      1.84 o 
   0   5   9        4.23        2.18      1.55 o 
   1   5   9      117.09      103.87      5.20 o 
   2   5   9       58.96       61.20      3.26 o 
   3   5   9        0.24        5.01      1.86 o 
   4   5   9      929.24      996.06     26.68 o 
   5   5   9     1206.27     1162.29     23.16 o 
   6   5   9       21.32       13.34      4.16 o 
   7   5   9      496.17      493.57     12.31 o 
   8   5   9      647.57      699.94     15.89 o 
   9   5   9      470.06      528.72     25.60 o 
  10   5   9       81.60       98.44      7.61 o 
  11   5   9        0.14        1.58      9.57 o 
  -7   6   9      154.85      154.09     15.31 o 
  -6   6   9        5.90       -0.96      7.18 o 
  -5   6   9      191.89      235.81     16.27 o 
  -4   6   9       79.10       70.82      6.46 o 
  -3   6   9       66.98       69.07     12.92 o 
  -2   6   9        1.89        2.73      2.86 o 
  -1   6   9      629.28      569.17     16.88 o 
   0   6   9        9.54        9.25      5.74 o 
   1   6   9      147.38      123.72      6.74 o 
   2   6   9      505.63      431.52     15.25 o 
   3   6   9      413.70      336.53     15.60 o 
   4   6   9      136.39      115.50      6.84 o 
   5   6   9      283.80      329.41      8.69 o 
   6   6   9       83.55       52.24      5.02 o 
   7   6   9      379.94      408.17     12.86 o 
   8   6   9        3.44        0.04      2.72 o 
   9   6   9      291.53      320.49     12.26 o 
  10   6   9      248.44      286.56     15.07 o 
  11   6   9       18.47       13.88      5.24 o 
  -6   7   9      116.37       72.74     11.96 o 
  -5   7   9      195.32      217.05     10.68 o 
  -4   7   9       51.56       39.63      5.17 o 
  -3   7   9      599.91      765.25     22.07 o 
  -2   7   9      309.10      262.84     10.42 o 
  -1   7   9       14.35        6.43      2.99 o 
   0   7   9        1.05       -0.14      2.30 o 
   1   7   9       48.04       35.20      5.98 o 
   2   7   9       41.82       22.74      4.55 o 
   3   7   9      145.18       99.82      6.25 o 
   4   7   9       79.76       43.91     10.05 o 
   5   7   9        8.04       13.76      2.51 o 
   6   7   9      251.10      232.86      7.28 o 
   7   7   9      744.84      846.38     18.44 o 
   8   7   9       84.61       65.51      4.75 o 
   9   7   9      297.11      292.06     14.83 o 
  10   7   9      117.04      129.78      8.92 o 
  -6   8   9        3.30        6.70      7.18 o 
  -5   8   9      441.24      491.16     17.31 o 
  -4   8   9       16.45       37.22      5.51 o 
  -3   8   9        3.77        3.30      3.54 o 
  -2   8   9       20.03        9.70      3.83 o 
  -1   8   9       83.67       93.07      8.13 o 
   0   8   9      334.61      326.19     16.27 o 
   1   8   9       80.09       90.31      6.40 o 
   2   8   9      162.00      143.72      7.35 o 
   3   8   9       46.41       48.63      4.56 o 
   4   8   9      211.01      192.69     16.03 o 
   5   8   9       15.10        3.83      3.05 o 
   6   8   9      641.08      642.36     19.01 o 
   7   8   9      103.88       90.81     16.27 o 
   8   8   9       53.32       37.02      5.04 o 
   9   8   9      175.99      187.53     10.34 o 
  10   8   9      170.72      210.59     23.21 o 
  -5   9   9      374.22      434.45     16.62 o 
  -4   9   9        6.50        5.16      4.48 o 
  -3   9   9        0.28        1.67      3.72 o 
  -2   9   9      166.75      196.76     10.28 o 
  -1   9   9       27.72        6.63      3.45 o 
   0   9   9      225.42      221.40      9.94 o 
   1   9   9       19.76        7.90      3.38 o 
   2   9   9     1495.83     1728.06     42.44 o 
   3   9   9       27.67       25.30      4.22 o 
   4   9   9        3.26        4.73      3.20 o 
   5   9   9        6.32        8.64      3.54 o 
   6   9   9      661.77      717.26     23.69 o 
   7   9   9       16.11       11.61      3.88 o 
   8   9   9       45.15       46.90      9.57 o 
   9   9   9       46.71       29.19      9.09 o 
  -5  10   9        5.35        3.08      5.38 o 
  -4  10   9        4.72        4.43      4.70 o 
  -3  10   9       21.90       -2.12      4.22 o 
  -2  10   9       58.78       40.96      5.86 o 
  -1  10   9      118.57      168.92      9.64 o 
   0  10   9      256.01      288.08     23.21 o 
   1  10   9      154.66      190.82     10.05 o 
   2  10   9      631.13      710.96     21.29 o 
   3  10   9        1.56        2.01      3.83 o 
   4  10   9      544.33      576.70     18.23 o 
   5  10   9      236.71      230.75     10.28 o 
   6  10   9      139.96      142.17     11.25 o 
   7  10   9       19.31       19.29      4.70 o 
   8  10   9        6.37       16.27      7.66 o 
   9  10   9      122.21      115.32     13.88 o 
  -4  11   9        8.04       22.65      8.61 o 
  -3  11   9       29.39        2.86      5.50 o 
  -2  11   9      188.59      154.47     10.42 o 
  -1  11   9      769.05      952.30     53.12 o 
   0  11   9      100.89      107.49      8.10 o 
   1  11   9      257.55      283.69     19.62 o 
   2  11   9      333.27      374.25     33.98 o 
   3  11   9       13.70        9.81      4.40 o 
   4  11   9      259.36      261.98     11.64 o 
   5  11   9       79.27       61.20      6.25 o 
   6  11   9      403.19      451.15     16.15 o 
   7  11   9        0.03        0.72      4.40 o 
   8  11   9        1.03       -3.35      7.18 o 
  -2  12   9       32.66       16.88      5.63 o 
   0  12   9       45.70       36.84      6.20 o 
   1  12   9       36.30       50.34      9.81 o 
   2  12   9       32.60       37.27      5.72 o 
   3  12   9      531.08      560.79     19.10 o 
   4  12   9        4.17        3.90      8.37 o 
   5  12   9      108.64       83.52      7.69 o 
   6  12   9        9.24        2.28      5.74 o 
   7  12   9       29.08       33.02      9.09 o 
   0  13   9       12.91       12.41      6.94 o 
   1  13   9       33.44       43.62      6.59 o 
   2  13   9       26.08       38.30      6.25 o 
   3  13   9      198.05      203.91     14.36 o 
   4  13   9       19.55       14.83      5.08 o 
  -1  -7  10       33.89       47.43      6.93 o 
   0  -7  10        0.16       -4.56      4.56 o 
   1  -7  10      190.00      179.87     16.99 o 
   2  -7  10       30.86       37.83      6.43 o 
   3  -7  10        1.18        2.39      5.08 o 
   4  -7  10       11.75       13.16      5.75 o 
   5  -7  10      112.27       99.52      8.96 o 
  -3  -6  10       76.91       63.17     11.01 o 
  -2  -6  10       19.66       17.71      5.41 o 
  -1  -6  10        4.93       -1.12      5.74 o 
   0  -6  10       23.08       10.74      4.56 o 
   1  -6  10       86.39       88.23      7.76 o 
   2  -6  10      136.62      144.28     12.92 o 
   3  -6  10        0.62        0.96      4.22 o 
   4  -6  10      143.07      141.03      9.46 o 
   5  -6  10      138.18      158.76     12.20 o 
   6  -6  10        4.46        2.87      4.74 o 
  -4  -5  10        0.93        4.31      7.18 o 
  -3  -5  10      151.80      160.79     15.31 o 
  -2  -5  10        1.04        2.74      4.22 o 
  -1  -5  10      274.82      265.81     11.67 o 
   0  -5  10      100.30       64.35      6.43 o 
   1  -5  10      479.17      578.49     18.78 o 
   2  -5  10        0.44        0.69      3.88 o 
   3  -5  10        0.96       -3.48      4.07 o 
   4  -5  10      262.11      264.11     11.67 o 
   5  -5  10      375.64      432.37     29.19 o 
   6  -5  10      118.82      104.76     16.75 o 
   7  -5  10       27.98       13.64      5.41 o 
   8  -5  10        4.06       -0.96      5.08 o 
  -5  -4  10        0.13       -3.35      6.70 o 
  -4  -4  10       23.47       24.40      8.13 o 
  -3  -4  10       55.83       34.45      5.75 o 
  -2  -4  10      246.87      194.40      8.46 o 
  -1  -4  10      680.25      720.57     21.31 o 
   0  -4  10      692.58      751.37     21.82 o 
   1  -4  10       82.85       73.88      6.25 o 
   2  -4  10      169.87      161.17     10.53 o 
   3  -4  10       17.04        9.57      3.72 o 
   4  -4  10      578.86      613.01     19.29 o 
   5  -4  10        5.91        4.31      3.88 o 
   6  -4  10       11.64        6.70      4.40 o 
   7  -4  10        0.47       -2.89      3.88 o 
   8  -4  10      149.27      148.34      9.81 o 
  -6  -3  10        8.08        5.59      5.38 o 
  -5  -3  10        0.13       -1.12      4.48 o 
  -4  -3  10       70.13       54.02     11.01 o 
  -3  -3  10        4.17        7.68      4.22 o 
  -2  -3  10      434.81      392.09     14.04 o 
  -1  -3  10      660.44      710.10     20.81 o 
   0  -3  10      890.19      914.29     25.04 o 
   1  -3  10        2.27        6.62      3.20 o 
   2  -3  10     1233.87     1354.83     34.17 o 
   3  -3  10        3.52        5.16      3.20 o 
   4  -3  10      239.63      236.94     10.32 o 
   5  -3  10      179.90      202.88      9.94 o 
   6  -3  10      179.84      158.44      9.14 o 
   7  -3  10       19.49       26.46      4.74 o 
   8  -3  10      225.04      227.67     11.33 o 
   9  -3  10        0.43        0.24      4.74 o 
  -6  -2  10       18.88       22.42      5.91 o 
  -5  -2  10       13.03        3.62      4.56 o 
  -4  -2  10      459.55      397.24     22.01 o 
  -3  -2  10      273.67      219.61     13.20 o 
  -2  -2  10      190.67      165.27      6.58 o 
  -1  -2  10       47.19       46.09      9.09 o 
   0  -2  10        8.67        4.79      3.38 o 
   1  -2  10      330.88      291.48     10.99 o 
   2  -2  10       82.49       59.89      6.46 o 
   3  -2  10      823.77      861.55     23.51 o 
   4  -2  10      116.41      122.23      7.27 o 
   5  -2  10        4.88        4.42      3.54 o 
   6  -2  10        0.49        0.96      3.05 o 
   7  -2  10       26.50       17.79      6.70 o 
   8  -2  10       43.33       28.22      5.24 o 
   9  -2  10       35.64       40.46      5.91 o 
  10  -2  10        3.30        2.44      5.24 o 
  -6  -1  10       44.93       31.51      6.06 o 
  -5  -1  10       26.62       20.55      5.24 o 
  -4  -1  10       84.18       62.86      7.42 o 
  -3  -1  10      352.65      342.04      9.89 o 
  -2  -1  10     1038.52     1052.73     27.40 o 
  -1  -1  10       67.18       79.23      5.54 o 
   0  -1  10       62.14       35.73      3.08 o 
   1  -1  10      703.82      719.84     19.79 o 
   2  -1  10       46.91       38.46      5.50 o 
   3  -1  10     1410.59     1496.09     36.20 o 
   4  -1  10      212.73      205.71      8.96 o 
   5  -1  10       20.91       15.16      7.66 o 
   6  -1  10       45.63       38.91      4.74 o 
   7  -1  10       77.39       51.97      5.58 o 
   8  -1  10      534.21      540.82     17.74 o 
   9  -1  10      428.19      487.15     17.25 o 
  10  -1  10        2.07       -5.26      6.70 o 
  -7   0  10       46.06       22.35      6.25 o 
  -6   0  10       34.66       10.59      4.90 o 
  -5   0  10       73.64       66.18      6.59 o 
  -4   0  10       27.94       17.30      3.29 o 
  -3   0  10      380.56      339.69     12.31 o 
  -2   0  10      118.26      107.78      7.31 o 
  -1   0  10       93.20       74.85      7.60 o 
   0   0  10     2345.23     2419.99     44.48 o 
   1   0  10     4611.65     5210.14     91.35 o 
   2   0  10       29.93       25.71      2.49 o 
   3   0  10      176.48      192.69      5.56 o 
   4   0  10      121.25      124.72     13.64 o 
   5   0  10      852.61      806.83     24.64 o 
   6   0  10      330.62      327.74     12.01 o 
   7   0  10        0.10        1.81      2.99 o 
   8   0  10      181.72      242.81     10.49 o 
   9   0  10        3.05       -0.72      4.40 o 
  10   0  10        3.42        0.96      6.22 o 
  11   0  10        0.19       -1.44      7.18 o 
  -7   1  10       70.59       88.24      8.44 o 
  -6   1  10       40.52       58.22      9.81 o 
  -5   1  10      319.67      295.52     12.01 o 
  -4   1  10       92.71       87.70      5.14 o 
  -3   1  10      446.44      422.08     11.16 o 
  -2   1  10      174.88      158.86     13.65 o 
  -1   1  10       64.85       56.81      4.88 o 
   0   1  10      220.58      178.64      6.58 o 
   1   1  10     3615.45     3984.34     70.53 o 
   2   1  10       38.25       21.48      3.06 o 
   3   1  10     1225.76     1329.00     32.12 o 
   4   1  10      140.96       99.17      4.34 o 
   5   1  10      116.41       91.30      4.41 o 
   6   1  10        1.79        2.97      2.18 o 
   7   1  10        0.61        0.24      3.05 o 
   8   1  10      486.25      591.56     22.97 o 
   9   1  10      101.94      119.15      8.24 o 
  10   1  10       86.96      103.36     11.96 o 
  11   1  10       15.60       32.06      8.13 o 
  -7   2  10        5.99        8.61      8.13 o 
  -6   2  10      333.77      419.45     22.49 o 
  -5   2  10       71.83       61.90     16.75 o 
  -4   2  10      260.16      237.92      7.86 o 
  -3   2  10       32.25       20.07      3.26 o 
  -2   2  10     2181.77     2341.53     43.54 o 
  -1   2  10      222.67      216.68      6.81 o 
   0   2  10     1590.20     1635.12     45.90 o 
   1   2  10      114.16      131.32      4.99 o 
   2   2  10       67.56       34.03      2.80 o 
   3   2  10      131.18      106.98      5.14 o 
   4   2  10      802.56      930.80     19.03 o 
   5   2  10       48.41       23.61      3.23 o 
   6   2  10      264.68      268.66      7.94 o 
   7   2  10      482.03      504.36     13.76 o 
   8   2  10       49.03       58.55      9.06 o 
   9   2  10       55.97       54.95      4.78 o 
  10   2  10       33.45       34.45      8.61 o 
  11   2  10      242.13      295.73     18.66 o 
  -7   3  10       62.45       85.47      8.44 o 
  -6   3  10      257.61      302.47     13.88 o 
  -5   3  10      120.35      112.46     10.53 o 
  -4   3  10      384.05      322.91     10.29 o 
  -3   3  10     1296.24     1304.94     30.12 o 
  -2   3  10      775.57      776.24     30.33 o 
  -1   3  10      206.83      206.15      6.59 o 
   0   3  10      145.32      112.33      5.44 o 
   1   3  10      765.20      857.16     17.73 o 
   2   3  10       59.87       33.13      9.05 o 
   3   3  10       97.04      109.63      8.24 o 
   4   3  10      196.23      138.33      8.68 o 
   5   3  10       27.81       14.04      2.29 o 
   6   3  10       38.16       43.46      3.59 o 
   7   3  10       10.85       10.88      2.74 o 
   8   3  10      826.98      897.10     19.71 o 
   9   3  10       23.03       15.75      4.18 o 
  10   3  10      137.91      147.66      9.14 o 
  11   3  10      179.31      224.43     17.23 o 
  -7   4  10       29.62       32.54      8.13 o 
  -6   4  10      476.56      582.62     25.12 o 
  -5   4  10       21.66       15.07      4.40 o 
  -4   4  10      361.50      295.53      8.91 o 
  -3   4  10      699.48      721.45     16.04 o 
  -2   4  10     2056.68     2014.32     51.05 o 
  -1   4  10        0.87        5.76      2.03 o 
   0   4  10       20.98       11.12      2.31 o 
   1   4  10       93.30       63.18      4.74 o 
   2   4  10      256.92      268.63      8.28 o 
   3   4  10      223.42      210.24      9.21 o 
   4   4  10       19.60        8.91      2.23 o 
   5   4  10     1444.26     1512.97     29.18 o 
   6   4  10        2.70        1.39      2.11 o 
   7   4  10      240.50      198.93      7.00 o 
   8   4  10     1390.32     1558.57     31.03 o 
   9   4  10      346.53      350.85     12.86 o 
  10   4  10        0.38       -4.06      4.06 o 
  11   4  10      156.07      168.92     10.65 o 
  -7   5  10       27.22        7.66      8.13 o 
  -6   5  10       77.42      132.07     14.36 o 
  -5   5  10      343.02      324.44     19.62 o 
  -4   5  10      349.38      409.66     14.10 o 
  -3   5  10      128.37       96.48      9.86 o 
  -2   5  10      178.95      158.28      5.92 o 
  -1   5  10      148.02      173.49      5.77 o 
   0   5  10        6.05        7.10      2.03 o 
   1   5  10       10.12        5.87      1.89 o 
   2   5  10      136.38      110.05      6.43 o 
   3   5  10      111.67      132.54      4.91 o 
   4   5  10      718.81      633.42     14.10 o 
   5   5  10     1067.92     1012.11     20.78 o 
   6   5  10      448.58      449.23     11.39 o 
   7   5  10      333.42      289.89      8.64 o 
   8   5  10     1191.77     1334.67     27.32 o 
   9   5  10      149.98      152.39      8.78 o 
  10   5  10        8.52       -3.59      4.06 o 
  11   5  10       30.25       24.57      6.22 o 
  -6   6  10       60.78       78.00     11.96 o 
  -5   6  10       40.38       26.11      5.04 o 
  -4   6  10       11.52        6.12      3.88 o 
  -3   6  10      193.36      191.06      9.31 o 
  -2   6  10        0.48        1.54      2.99 o 
  -1   6  10       12.51        8.45      3.33 o 
   0   6  10       10.12       11.71      3.11 o 
   1   6  10        3.65        4.18      2.52 o 
   2   6  10       25.53        8.53      2.86 o 
   3   6  10       19.86       19.17      2.31 o 
   4   6  10     1956.57     1959.39     36.49 o 
   5   6  10      945.45      964.60     19.92 o 
   6   6  10     1259.78     1394.69     27.57 o 
   7   6  10       46.33       43.25      3.70 o 
   8   6  10      409.31      453.29     11.99 o 
   9   6  10       76.90       81.02      7.66 o 
  10   6  10      127.13       92.29      7.76 o 
  11   6  10        2.56       -0.51      5.04 o 
  -6   7  10       78.83       90.44     12.92 o 
  -5   7  10      125.82       91.28     20.10 o 
  -4   7  10        1.28       -0.17      3.79 o 
  -3   7  10       81.87       87.88      6.88 o 
  -2   7  10       73.33       89.03     11.01 o 
  -1   7  10       23.77       20.71      3.68 o 
   0   7  10      834.62      904.00     24.67 o 
   1   7  10      635.75      603.82     17.92 o 
   2   7  10      112.23       71.07     11.48 o 
   3   7  10       57.14       61.34      5.08 o 
   4   7  10       28.34       25.89      3.88 o 
   5   7  10     1173.72     1178.22     30.09 o 
   6   7  10      522.83      533.17     17.35 o 
   7   7  10      247.48      230.44      7.67 o 
   8   7  10      172.59      169.53      6.79 o 
   9   7  10      108.77      110.82      8.04 o 
  10   7  10        3.02        1.37      4.70 o 
  -5   8  10      113.74       73.64      7.35 o 
  -4   8  10       28.78       40.44     15.55 o 
  -3   8  10       28.02       20.71      4.70 o 
  -2   8  10       88.68      127.49      8.38 o 
  -1   8  10       18.32       17.17      3.79 o 
   0   8  10        1.75        9.71      3.54 o 
   1   8  10      491.39      521.68     16.39 o 
   2   8  10      749.43      699.31     22.49 o 
   3   8  10      491.89      469.14     15.22 o 
   4   8  10       23.92       26.78      7.18 o 
   5   8  10      188.73      163.88     11.72 o 
   6   8  10      138.74      140.89      8.24 o 
   7   8  10      375.37      345.62     17.23 o 
   8   8  10      318.79      307.70     11.92 o 
   9   8  10        0.00       -6.22      6.22 o 
  10   8  10       62.46       74.17     10.05 o 
  -5   9  10       43.43       86.48      8.50 o 
  -4   9  10       68.77       81.28      7.69 o 
  -3   9  10       34.66       45.74      5.86 o 
  -2   9  10       15.27       25.47      4.83 o 
  -1   9  10      225.63      245.29     10.96 o 
   0   9  10       67.40       85.48      6.93 o 
   1   9  10      140.67      156.78      8.78 o 
   2   9  10        1.30        4.55      3.38 o 
   3   9  10      303.08      314.85     11.98 o 
   4   9  10       21.37       12.92      3.88 o 
   5   9  10      819.35      929.03     25.66 o 
   6   9  10        0.01        3.59      5.02 o 
   7   9  10      372.31      345.09     29.67 o 
   8   9  10       29.81       16.27      7.18 o 
   9   9  10       90.68       61.73     11.01 o 
  -4  10  10       21.54       40.17      6.67 o 
  -3  10  10       93.84       94.70     14.83 o 
  -1  10  10        4.71        4.94      7.66 o 
   0  10  10        8.38       24.81      4.70 o 
   1  10  10        6.49        8.74      3.68 o 
   2  10  10      192.92      173.99     11.96 o 
   3  10  10      141.88      149.89      8.92 o 
   4  10  10        1.56        4.31      3.72 o 
   5  10  10      184.74      177.17     11.96 o 
   6  10  10       56.17       55.33      6.25 o 
   7  10  10       84.90       67.61     14.36 o 
   8  10  10       59.77       47.85     10.05 o 
   9  10  10       44.05       44.50     10.05 o 
  -3  11  10       27.09        5.20      8.13 o 
  -2  11  10       16.46       50.72      6.40 o 
  -1  11  10       23.39       21.79      5.51 o 
   0  11  10      641.07      818.35     24.83 o 
   1  11  10        1.02        1.44      3.72 o 
   2  11  10       66.23       56.07      6.40 o 
   3  11  10       57.99       51.88      6.20 o 
   4  11  10      160.03      169.47      9.94 o 
   5  11  10      209.57      198.86     13.88 o 
   6  11  10       15.09        4.67      4.22 o 
   7  11  10       32.37       27.20      5.72 o 
   8  11  10       60.32       71.78     11.96 o 
  -2  12  10      106.62      172.16     11.44 o 
  -1  12  10       14.45       15.90      5.72 o 
   0  12  10       24.25       41.35      5.98 o 
   1  12  10       51.92       67.09      7.08 o 
   2  12  10       89.89       77.13      7.35 o 
   3  12  10       20.61       13.30      5.04 o 
   4  12  10       17.61       11.48      5.08 o 
   5  12  10      112.00      106.13      8.72 o 
   6  12  10       92.63       89.20      8.04 o 
   1  13  10       32.99       26.66      5.75 o 
   2  13  10      141.35      135.55     22.01 o 
   3  13  10        5.41        4.68      5.24 o 
   4  13  10      153.21      113.97      9.40 o 
  -2  -6  11       15.88       14.28      6.25 o 
  -1  -6  11        0.01        0.41      5.04 o 
   0  -6  11       16.13       10.95      8.61 o 
   1  -6  11        7.25        5.96      6.94 o 
   2  -6  11       52.97       58.58      9.57 o 
   3  -6  11      260.80      279.65     13.02 o 
   4  -6  11       28.28       37.33      6.40 o 
   5  -6  11        0.15       -0.24      5.41 o 
  -3  -5  11        0.17       -3.35      7.18 o 
  -2  -5  11       29.21       13.40      7.66 o 
  -1  -5  11      200.85      170.31     10.32 o 
   0  -5  11       38.13       34.00      5.91 o 
   1  -5  11       27.14       28.96      9.81 o 
   2  -5  11       66.31       52.35      8.37 o 
   3  -5  11      637.21      748.66     23.18 o 
   4  -5  11        5.39       -0.72      4.06 o 
   5  -5  11        4.49        2.66      5.26 o 
   6  -5  11       40.98       41.92      9.81 o 
   7  -5  11      452.33      474.24     17.93 o 
  -4  -4  11       85.26       56.47     11.48 o 
  -3  -4  11       51.68       32.54      9.09 o 
  -2  -4  11        4.93       -1.06      4.48 o 
  -1  -4  11       13.50        3.68      4.22 o 
   0  -4  11      366.46      367.78     21.53 o 
   1  -4  11       32.02       23.60      6.94 o 
   2  -4  11      214.86      217.31     10.81 o 
   3  -4  11      207.03      219.45     13.40 o 
   4  -4  11      225.39      213.70     10.62 o 
   5  -4  11      134.82      108.85      8.85 o 
   6  -4  11      317.84      323.92     13.53 o 
   7  -4  11      116.43       99.55      8.46 o 
   8  -4  11        0.14        6.02      4.90 o 
  -5  -3  11        0.16       14.36      8.61 o 
  -4  -3  11      128.39       99.53     11.96 o 
  -3  -3  11      520.12      487.51     19.14 o 
  -2  -3  11        6.88        0.80      3.29 o 
  -1  -3  11       72.44       46.83      5.72 o 
   0  -3  11      904.67     1012.27     40.67 o 
   1  -3  11       28.69       28.15      4.70 o 
   2  -3  11        3.17        2.42      4.55 o 
   3  -3  11      575.32      624.44     19.45 o 
   4  -3  11       83.05       60.66      5.91 o 
   5  -3  11      370.55      339.22     13.36 o 
   6  -3  11       77.76       60.61      6.43 o 
   7  -3  11       97.47       76.10      7.11 o 
   8  -3  11      321.36      346.98     14.20 o 
   9  -3  11        4.18        7.04      5.24 o 
  -5  -2  11        0.03        5.50      5.50 o 
  -4  -2  11      349.59      317.61     12.95 o 
  -3  -2  11      515.46      540.28     17.56 o 
  -2  -2  11       54.99       30.02      5.04 o 
  -1  -2  11      224.95      209.61     24.17 o 
   0  -2  11     1757.15     2027.90     58.38 o 
   1  -2  11       15.38        1.46      4.07 o 
   2  -2  11       35.35       24.93      4.22 o 
   3  -2  11        0.60        1.20      3.38 o 
   4  -2  11       41.94       32.55      4.90 o 
   5  -2  11      115.75      102.52      7.44 o 
   6  -2  11       69.40       63.70      6.25 o 
   7  -2  11       19.05       24.38      4.90 o 
   8  -2  11        6.17        9.57      4.56 o 
   9  -2  11       44.61       31.38      5.91 o 
  -6  -1  11       56.16       44.39      7.08 o 
  -5  -1  11       19.25       14.12      5.50 o 
  -4  -1  11      498.36      503.30     17.07 o 
  -3  -1  11      173.62      167.10      7.08 o 
  -2  -1  11       66.91       43.90      5.95 o 
  -1  -1  11      240.12      231.67      9.81 o 
   0  -1  11     2045.19     2233.93     59.10 o 
   1  -1  11      216.17      209.06      9.30 o 
   2  -1  11      141.44      138.51      7.95 o 
   3  -1  11      740.76      796.95     22.32 o 
   4  -1  11       52.12       31.54      7.42 o 
   5  -1  11        0.80        0.76      3.20 o 
   6  -1  11      233.67      215.78     11.25 o 
   7  -1  11      461.50      532.88     20.10 o 
   8  -1  11        3.76        2.63      4.40 o 
   9  -1  11      107.78       73.32      7.44 o 
  10  -1  11       19.96       25.10      5.91 o 
  -6   0  11      415.20      425.73     16.58 o 
  -5   0  11        4.61        5.50      4.74 o 
  -4   0  11       84.58       82.42     17.94 o 
  -3   0  11      375.15      386.10     10.85 o 
  -2   0  11       32.12       24.30      4.20 o 
  -1   0  11      352.69      366.40     10.90 o 
   0   0  11        1.94        2.04      2.25 o 
   1   0  11      237.61      189.17      9.06 o 
   2   0  11       19.89       15.85      3.54 o 
   3   0  11      274.99      264.46     10.13 o 
   4   0  11       42.85       26.65      4.14 o 
   5   0  11        0.32        1.64      3.20 o 
   6   0  11       24.44       17.47      4.06 o 
   7   0  11      174.62      192.24     11.01 o 
   8   0  11        6.43        6.34      4.22 o 
   9   0  11      232.55      243.61     11.83 o 
  10   0  11      389.75      543.75     45.70 o 
  -6   1  11      396.12      396.18     15.73 o 
  -5   1  11       17.41       22.00      5.08 o 
  -4   1  11      529.88      559.64     17.93 o 
  -3   1  11      246.51      249.47      8.50 o 
  -2   1  11       20.76       12.57      2.94 o 
  -1   1  11      325.91      345.78      9.47 o 
   0   1  11       83.89       64.89     15.86 o 
   1   1  11     1097.89     1130.45     22.73 o 
   2   1  11       72.25       67.09      4.01 o 
   3   1  11       21.01       24.54      3.98 o 
   4   1  11       73.79       56.29      5.50 o 
   5   1  11       97.09      115.57      7.11 o 
   6   1  11       55.28       50.19      5.24 o 
   7   1  11      310.93      332.63     12.51 o 
   8   1  11       75.78       80.61      6.70 o 
   9   1  11        3.69        4.93      4.56 o 
  10   1  11       96.93      122.98     12.92 o 
  -6   2  11      119.63      109.18     22.01 o 
  -5   2  11        0.07       -4.14      4.14 o 
  -4   2  11      425.03      408.18     14.38 o 
  -3   2  11       91.45       65.12      6.19 o 
  -2   2  11      298.58      250.88      8.00 o 
  -1   2  11     1423.79     1394.80     23.74 o 
   0   2  11      191.34      181.86      6.25 o 
   1   2  11      174.57      141.17      5.44 o 
   2   2  11       55.98       59.82      3.79 o 
   3   2  11       72.10       77.94      6.56 o 
   4   2  11      194.15      186.26      6.29 o 
   5   2  11        0.40        0.77      2.18 o 
   6   2  11      135.22      123.24      6.48 o 
   7   2  11       53.73       46.75      6.94 o 
   8   2  11      106.86       98.75     14.83 o 
   9   2  11       11.44        7.10      4.36 o 
  10   2  11      249.17      304.34     19.14 o 
  11   2  11       30.61       51.20     10.05 o 
  -6   3  11      104.87       87.16     12.20 o 
  -5   3  11      655.90      766.79     22.63 o 
  -4   3  11        0.72        0.89      2.82 o 
  -3   3  11     1134.64     1201.29     24.73 o 
  -2   3  11        0.12        2.35      2.38 o 
  -1   3  11      833.93      825.62     17.74 o 
   0   3  11       21.56        9.94      3.24 o 
   1   3  11      265.60      236.24      7.14 o 
   2   3  11       65.63       49.64      3.69 o 
   3   3  11       17.56        3.83      2.01 o 
   4   3  11      297.85      279.36      7.95 o 
   5   3  11        0.89        5.02      2.23 o 
   6   3  11      186.54      154.03      9.80 o 
   7   3  11      190.98      201.48      7.07 o 
   8   3  11        0.71       -0.77      2.88 o 
   9   3  11       61.63       44.11      4.60 o 
  10   3  11      194.83      229.69     16.75 o 
  11   3  11        7.17        9.09      7.66 o 
  -6   4  11        5.07       10.53      7.18 o 
  -5   4  11      442.74      527.12     17.85 o 
  -4   4  11       79.67       69.76      9.56 o 
  -3   4  11     2232.01     2422.45     45.41 o 
  -2   4  11      466.03      461.16     11.73 o 
  -1   4  11       82.45       68.23      4.08 o 
   0   4  11      116.24       99.55      4.57 o 
   1   4  11      101.57       90.67      4.43 o 
   2   4  11       39.33       19.33      3.56 o 
   3   4  11      322.12      246.19      7.34 o 
   4   4  11      415.29      369.74      9.71 o 
   5   4  11       88.61       91.73      5.38 o 
   6   4  11      100.14       76.57      7.22 o 
   7   4  11      311.50      333.11      9.57 o 
   8   4  11       12.45       15.99      3.12 o 
   9   4  11      310.32      310.06     10.37 o 
  10   4  11      110.72      105.37     15.55 o 
  11   4  11       63.92       66.99     10.53 o 
  -6   5  11       79.53       46.90     11.01 o 
  -5   5  11        0.15        5.74      6.70 o 
  -4   5  11      328.96      304.21     18.66 o 
  -3   5  11      469.60      428.06     14.78 o 
  -2   5  11      445.87      461.96     11.65 o 
  -1   5  11      177.02      140.55      7.69 o 
   0   5  11      122.77      100.02      5.19 o 
   1   5  11       51.02       57.35      3.59 o 
   2   5  11       94.73       90.91      4.43 o 
   3   5  11       18.38        6.37      2.29 o 
   4   5  11     1490.01     1582.92     30.51 o 
   5   5  11       11.40       14.94      2.57 o 
   6   5  11      434.37      397.90     11.11 o 
   7   5  11      376.31      375.98     10.49 o 
   8   5  11       53.19       53.35      8.52 o 
   9   5  11       28.42       16.17     11.25 o 
  10   5  11      243.59      235.94     11.15 o 
  11   5  11        8.10       15.93      9.09 o 
  -6   6  11      155.87       94.27     12.44 o 
  -5   6  11       13.42        1.44      7.66 o 
  -4   6  11      369.08      319.21     12.65 o 
  -3   6  11        0.11        4.00      3.68 o 
  -2   6  11       97.05       90.75     11.25 o 
  -1   6  11        0.08       -0.25      4.31 o 
   0   6  11       17.99       17.73      3.54 o 
   1   6  11       80.11       50.93      4.90 o 
   2   6  11       82.17       83.24      5.91 o 
   3   6  11       67.80       27.95      3.88 o 
   4   6  11     2212.65     2337.81     71.23 o 
   5   6  11     1243.97     1254.43     24.99 o 
   6   6  11      687.33      641.01     14.76 o 
   7   6  11     1226.15     1354.24     27.40 o 
   8   6  11      135.13      136.20      6.58 o 
   9   6  11        0.42       -0.98      3.19 o 
  10   6  11       21.38       14.02      5.24 o 
  -5   7  11       23.31        8.02      4.70 o 
  -4   7  11       65.45       36.55      5.98 o 
  -3   7  11       58.53       87.48      7.22 o 
  -2   7  11        6.35        7.87      3.68 o 
  -1   7  11      408.32      460.10     18.66 o 
   0   7  11        8.72        6.01      3.33 o 
   1   7  11      562.62      553.81     17.25 o 
   2   7  11        8.51       17.08      4.55 o 
   3   7  11      942.16      927.46     25.03 o 
   4   7  11     1019.28     1042.59     27.38 o 
   5   7  11      221.38      206.71      9.12 o 
   6   7  11      343.47      335.39     17.23 o 
   7   7  11      227.52      193.04      7.28 o 
   8   7  11      190.52      176.85      9.31 o 
   9   7  11       84.52       91.36      8.85 o 
  10   7  11       67.22       60.81     12.20 o 
  -5   8  11        1.46        0.17      4.83 o 
  -4   8  11        5.88       11.21      4.70 o 
  -3   8  11       30.52       56.72      6.40 o 
  -2   8  11        1.98        1.50      3.59 o 
  -1   8  11       76.02      102.27      7.56 o 
   0   8  11      155.49      167.46      8.92 o 
   1   8  11      490.90      456.09     15.37 o 
   2   8  11      236.93      259.92     29.67 o 
   3   8  11      796.57      794.83     22.66 o 
   4   8  11      752.16      767.53     21.99 o 
   5   8  11      731.01      790.48     22.64 o 
   6   8  11      170.25      163.87     14.60 o 
   7   8  11       58.41       46.81      5.98 o 
   8   8  11       19.54       12.65      4.55 o 
   9   8  11        0.14        2.87      6.70 o 
  10   8  11        0.03        6.22      7.66 o 
  -4   9  11       13.55       22.06     11.25 o 
  -3   9  11       58.26       92.38      7.90 o 
  -2   9  11        7.77        4.79      4.06 o 
  -1   9  11      155.38      205.98     10.56 o 
   0   9  11      248.48      271.95     11.49 o 
   1   9  11      676.60      648.74     33.02 o 
   2   9  11      153.66      129.98      8.37 o 
   3   9  11      407.07      387.95     23.69 o 
   4   9  11      351.98      350.64     13.14 o 
   5   9  11        8.71        4.55      3.72 o 
   6   9  11        9.06        3.30      3.54 o 
   7   9  11      251.07      243.04     10.90 o 
   8   9  11       47.60       20.58      6.70 o 
   9   9  11       20.86       12.44      7.66 o 
  -3  10  11        6.05       26.66      5.75 o 
  -2  10  11        0.30       -0.69      4.22 o 
  -1  10  11       53.82      113.83     21.06 o 
   0  10  11      637.64      716.58     22.11 o 
   1  10  11      428.27      418.82     15.37 o 
   2  10  11      144.12      133.74     13.40 o 
   3  10  11      117.32       98.78     11.48 o 
   4  10  11      197.50      198.30     10.62 o 
   5  10  11        0.62        0.96      3.38 o 
   6  10  11       92.37       70.43      6.88 o 
   7  10  11       13.13        9.79      4.70 o 
   8  10  11      224.44      204.81     17.23 o 
  -2  11  11        0.57       -3.81      4.56 o 
  -1  11  11       19.04       -0.82      4.56 o 
   0  11  11        3.29        5.06      4.70 o 
   1  11  11      111.62       92.62      7.76 o 
   2  11  11        3.72        3.79      4.55 o 
   3  11  11      453.98      479.66     17.22 o 
   4  11  11        0.36        4.31      4.06 o 
   5  11  11       14.84        7.44      4.36 o 
   6  11  11       21.89       19.45      5.04 o 
   7  11  11        0.06        2.26      4.70 o 
  -1  12  11       58.66      101.65     15.07 o 
   0  12  11       94.98       54.21      7.08 o 
   1  12  11       19.58        8.65      5.98 o 
   2  12  11        0.05        2.22      4.56 o 
   3  12  11       61.21       47.92      6.93 o 
   4  12  11       21.29       21.31      5.38 o 
   5  12  11       25.79       19.16      5.98 o 
   6  12  11       17.24       14.47      5.58 o 
   1  -6  12       30.17       27.91     12.20 o 
   2  -6  12      172.77      195.06     21.29 o 
   3  -6  12       36.95       30.00      6.25 o 
  -1  -5  12       56.41       59.64      7.61 o 
   0  -5  12        2.50        1.91      5.04 o 
   1  -5  12      171.01      192.12     11.50 o 
   2  -5  12      315.66      344.23     24.88 o 
   3  -5  12       41.15       31.58      6.09 o 
   4  -5  12       51.61       31.40      6.09 o 
   5  -5  12      259.05      290.03     13.70 o 
   6  -5  12       52.07       47.89      7.27 o 
  -3  -4  12        6.27        4.79      8.13 o 
  -2  -4  12      103.84      105.18      8.96 o 
  -1  -4  12      164.62      207.16     11.67 o 
   0  -4  12        3.84        3.83      4.40 o 
   1  -4  12       15.05       19.77      5.24 o 
   2  -4  12      309.56      338.53     13.70 o 
   3  -4  12        4.98        7.12      4.22 o 
   4  -4  12      202.49      211.19     11.67 o 
   5  -4  12       25.90       13.64      4.74 o 
   6  -4  12      231.08      238.00     11.98 o 
   7  -4  12      116.14      101.12      8.96 o 
  -4  -3  12        0.80       -8.13      8.13 o 
  -3  -3  12       62.06       44.02     10.05 o 
  -2  -3  12      147.72      155.07      9.64 o 
  -1  -3  12      640.44      778.97     50.72 o 
   0  -3  12        0.32       -0.96      4.06 o 
   1  -3  12      458.16      459.81     17.71 o 
   2  -3  12       22.91        6.70      4.06 o 
   3  -3  12      329.13      360.46     14.21 o 
   4  -3  12      176.12      173.42      9.98 o 
   5  -3  12      466.63      491.06     18.42 o 
   6  -3  12        0.06        3.56      4.22 o 
   7  -3  12       32.27       20.36      5.08 o 
   8  -3  12        6.49        2.46      5.04 o 
  -4  -2  12      156.15      134.47     14.83 o 
  -3  -2  12      187.73      131.12     12.92 o 
  -2  -2  12      550.06      564.16     18.42 o 
  -1  -2  12       80.14       64.37     14.60 o 
   0  -2  12      302.65      306.34     12.35 o 
   1  -2  12      509.90      539.23     17.76 o 
   2  -2  12      417.60      458.95     15.89 o 
   3  -2  12      364.65      350.21     15.07 o 
   4  -2  12        0.76        4.14      3.88 o 
   5  -2  12      140.63      138.14     13.40 o 
   6  -2  12       41.15       45.20      5.98 o 
   7  -2  12       79.14       61.21      6.74 o 
   8  -2  12        5.50       -0.96      4.74 o 
   9  -2  12      114.70      143.85     11.96 o 
  -5  -1  12      125.85      140.08      9.94 o 
  -4  -1  12      115.01      101.45     12.44 o 
  -3  -1  12       67.12       42.32      5.91 o 
  -2  -1  12      607.44      689.90     20.63 o 
  -1  -1  12      290.87      302.43     11.84 o 
   0  -1  12       10.13        5.79      3.54 o 
   1  -1  12       29.63       24.57      4.40 o 
   2  -1  12      505.06      553.10     17.42 o 
   3  -1  12      806.49      833.74     23.50 o 
   4  -1  12        0.47        0.33      3.20 o 
   5  -1  12        0.31       -1.79      5.98 o 
   6  -1  12      457.10      555.82     18.27 o 
   7  -1  12       11.95        7.90      5.98 o 
   8  -1  12       58.99       59.24      6.59 o 
   9  -1  12      177.63      239.22     12.69 o 
  -5   0  12      523.82      610.12     28.23 o 
  -4   0  12      121.33      102.91      7.95 o 
  -3   0  12      236.59      210.13      9.35 o 
  -2   0  12       97.30       85.81      5.34 o 
  -1   0  12      396.28      431.44     14.54 o 
   0   0  12        5.42        4.81      3.54 o 
   1   0  12        0.85        3.40      4.31 o 
   2   0  12       54.14       31.49      4.36 o 
   3   0  12        2.14        2.28      2.86 o 
   4   0  12        0.14        2.63      3.38 o 
   5   0  12        0.45        4.15      3.54 o 
   6   0  12      103.30       95.12      7.08 o 
   7   0  12      171.92      148.59      8.92 o 
   8   0  12      224.74      259.11     14.60 o 
   9   0  12      252.07      311.87     17.94 o 
  10   0  12      373.98      482.44     18.10 o 
  -5   1  12      226.21      231.59     11.64 o 
  -4   1  12      202.94      211.12     10.99 o 
  -3   1  12        3.04       -0.92      3.01 o 
  -2   1  12      739.31      763.35     20.39 o 
  -1   1  12        5.88       -2.18      2.46 o 
   0   1  12        0.17        0.03      2.36 o 
   1   1  12      529.85      480.93     19.51 o 
   2   1  12      133.70      139.01     22.01 o 
   3   1  12      132.25       89.09      6.40 o 
   4   1  12       33.56       32.89      4.79 o 
   5   1  12      163.64      142.96      8.28 o 
   6   1  12      130.55      144.31      8.46 o 
   7   1  12      178.33      158.79     10.53 o 
   8   1  12       25.28       30.73      5.26 o 
   9   1  12      362.95      423.37     42.83 o 
  10   1  12       42.92       46.85      6.59 o 
  -6   2  12       77.69      109.25      9.14 o 
  -5   2  12      553.85      639.64     20.63 o 
  -4   2  12      516.65      539.37     17.59 o 
  -3   2  12        0.16        3.26      3.25 o 
  -2   2  12       54.32       28.48      3.49 o 
  -1   2  12      502.68      506.96     12.69 o 
   0   2  12       17.42       11.72      3.55 o 
   1   2  12       32.22       29.98      3.29 o 
   2   2  12       15.53       25.04      4.77 o 
   3   2  12      159.39      148.03      5.82 o 
   4   2  12       18.11       27.69      5.43 o 
   5   2  12       10.81       10.77      3.72 o 
   6   2  12      428.50      479.55     15.55 o 
   7   2  12       74.12       64.46      9.81 o 
   8   2  12      142.81      167.23      9.64 o 
   9   2  12      322.55      348.76     22.97 o 
  10   2  12        9.20        0.00      6.70 o 
  -6   3  12       95.69      140.71     24.17 o 
  -5   3  12      338.79      368.78     14.54 o 
  -4   3  12       86.62       57.27      6.40 o 
  -3   3  12      212.83      211.12      7.95 o 
  -2   3  12       20.75        8.91      2.74 o 
  -1   3  12      503.79      511.14     25.62 o 
   0   3  12      370.47      334.44     12.76 o 
   1   3  12       89.80       97.72      4.91 o 
   2   3  12      566.96      539.57     14.94 o 
   3   3  12      570.91      554.36     13.12 o 
   4   3  12       26.26       36.04      5.67 o 
   5   3  12       90.77       75.55      8.36 o 
   6   3  12      248.33      275.98      8.53 o 
   7   3  12      369.00      387.08     13.70 o 
   8   3  12      159.91      158.45      9.12 o 
   9   3  12      384.29      436.04     15.57 o 
  10   3  12        2.01       -4.79      6.70 o 
  -6   4  12        3.63       33.02      9.09 o 
  -5   4  12      175.72      168.92     15.31 o 
  -4   4  12      609.72      676.50     23.15 o 
  -3   4  12      201.84      181.90      7.18 o 
  -2   4  12      450.73      426.34     11.34 o 
  -1   4  12       76.53       60.95      4.15 o 
   0   4  12        0.39        0.84      2.38 o 
   1   4  12        6.08        4.40      2.38 o 
   2   4  12      534.56      477.47     24.68 o 
   3   4  12      208.96      199.55      7.78 o 
   4   4  12       99.49       83.56      9.29 o 
   5   4  12       80.50       53.17      4.09 o 
   6   4  12      584.03      651.25     29.88 o 
   7   4  12      160.75      141.71      6.44 o 
   8   4  12      151.50      143.16      8.48 o 
   9   4  12       25.47       22.75      4.13 o 
  10   4  12       17.61       28.23      8.13 o 
  -5   5  12      428.11      407.23     23.93 o 
  -4   5  12      145.03      184.88     13.64 o 
  -3   5  12       63.01       78.05     13.16 o 
  -2   5  12        2.92        6.48      3.68 o 
  -1   5  12       11.89       11.87      4.55 o 
   0   5  12       28.96       17.55      3.88 o 
   1   5  12       41.00       42.12      4.74 o 
   2   5  12      540.11      493.59     12.03 o 
   3   5  12       19.40       16.48      2.60 o 
   4   5  12      133.15       84.63      6.52 o 
   5   5  12       23.12       12.01      2.74 o 
   6   5  12      610.06      653.36     17.30 o 
   7   5  12       75.88       74.46      5.03 o 
   8   5  12      527.35      539.36     13.90 o 
   9   5  12       33.15       16.87      3.75 o 
  10   5  12        0.13       -0.37      4.56 o 
  -5   6  12      213.82      168.92     17.23 o 
  -4   6  12       95.77      162.86      9.53 o 
  -3   6  12        0.23       -2.50      3.79 o 
  -2   6  12        5.98       17.87      4.48 o 
  -1   6  12       86.35       63.58     13.16 o 
   0   6  12      112.74       97.81      6.77 o 
   1   6  12      307.45      304.26     11.50 o 
   2   6  12      155.11      124.64      7.42 o 
   3   6  12       33.15       27.54      4.22 o 
   4   6  12      884.47      973.33     26.56 o 
   5   6  12     2378.89     2551.35     47.28 o 
   6   6  12        1.18        2.42      2.64 o 
   7   6  12       46.82       27.19      3.66 o 
   8   6  12       28.86       10.87      4.21 o 
   9   6  12      136.56      144.87      7.08 o 
  10   6  12       28.09       18.12      5.24 o 
  -5   7  12       52.65       31.10      9.57 o 
  -3   7  12        2.08       -1.91      3.89 o 
  -2   7  12      136.39      184.01     10.29 o 
  -1   7  12      127.49      126.53      8.61 o 
   0   7  12      270.13      247.79     10.81 o 
   1   7  12       26.48       37.80      5.50 o 
   2   7  12      936.90      971.50     46.66 o 
   3   7  12       54.58       41.72     10.53 o 
   4   7  12       79.47       65.51      5.91 o 
   5   7  12      826.76      830.07     23.34 o 
   6   7  12      121.15      120.25     12.92 o 
   7   7  12        4.20        0.14      7.42 o 
   8   7  12       89.75       81.70      6.88 o 
   9   7  12        2.23        0.74      3.49 o 
  10   7  12        0.10        0.71      4.90 o 
  -4   8  12        1.53        1.12      4.56 o 
  -3   8  12        3.43        4.56      4.70 o 
  -2   8  12      121.04      173.41     11.72 o 
  -1   8  12      590.68      747.46     39.00 o 
   0   8  12       17.29       14.37      4.14 o 
   1   8  12      135.49      158.03      9.12 o 
   2   8  12      163.32      139.53      8.46 o 
   3   8  12      224.13      213.88     14.36 o 
   4   8  12      436.32      436.64     15.03 o 
   5   8  12      699.96      694.90     20.79 o 
   6   8  12        1.60        1.44      3.38 o 
   7   8  12       30.52       24.86      4.56 o 
   8   8  12       10.66        3.29      4.22 o 
   9   8  12       84.20       72.26     11.01 o 
  -4   9  12       85.82      152.90     19.62 o 
  -3   9  12      196.26      219.92     12.26 o 
  -2   9  12       27.80       64.10     19.62 o 
  -1   9  12      243.10      283.31     12.26 o 
   0   9  12       60.40       40.05      8.61 o 
   1   9  12      532.55      608.81     29.67 o 
   2   9  12      730.71      754.76     22.64 o 
   3   9  12      114.31       86.61      7.27 o 
   4   9  12       25.06       12.68      4.06 o 
   5   9  12       58.29       55.19     13.16 o 
   6   9  12       22.59       12.10      4.22 o 
   7   9  12      112.40       95.79      7.69 o 
   8   9  12        0.74       -0.08      4.14 o 
   9   9  12       59.39       58.86     11.01 o 
  -3  10  12       10.10        5.57      5.24 o 
  -2  10  12       98.59      163.49     18.90 o 
  -1  10  12      113.38      140.75      9.74 o 
   0  10  12       46.55       68.42     18.42 o 
   1  10  12       34.54       46.67      9.09 o 
   2  10  12     1110.99     1185.38     32.44 o 
   3  10  12      587.03      614.40     19.96 o 
   4  10  12       19.04       23.19      4.90 o 
   5  10  12       34.84       16.99      4.70 o 
   6  10  12        0.43       -2.60      3.88 o 
   7  10  12       33.76       28.11      5.72 o 
   8  10  12       11.20        2.15      4.74 o 
  -2  11  12       23.86       50.62      7.27 o 
  -1  11  12      307.89      393.78     16.01 o 
   0  11  12      418.04      351.83     14.69 o 
   1  11  12      101.72      126.64      9.26 o 
   2  11  12       32.80       26.11      5.38 o 
   3  11  12        0.39        0.99      5.50 o 
   4  11  12        8.90        3.33      4.24 o 
   5  11  12       83.31       85.55      7.90 o 
   6  11  12       27.80       21.62      5.51 o 
   7  11  12       18.94       10.72      5.04 o 
   0  12  12       92.86       59.81     11.25 o 
   1  12  12       13.72        5.74      8.13 o 
   2  12  12       94.45       74.23      7.56 o 
   3  12  12      113.39      115.26     10.53 o 
   4  12  12        0.10       -4.36      4.36 o 
   5  12  12        2.65        3.20      4.90 o 
   1  -5  13       10.83       16.54      7.18 o 
   2  -5  13        0.65       -0.72      5.41 o 
   3  -5  13      199.60      244.26     13.36 o 
  -1  -4  13       45.74       55.93      7.27 o 
   0  -4  13      215.22      249.85     13.88 o 
   1  -4  13      138.25      165.37     15.55 o 
   2  -4  13       40.87       49.07      6.54 o 
   3  -4  13      138.25      156.52     10.32 o 
   4  -4  13       13.24        5.65      8.37 o 
   5  -4  13       13.35        7.55      4.70 o 
   6  -4  13       72.08       61.53      7.42 o 
  -2  -3  13       95.13       92.60      8.44 o 
  -1  -3  13       12.05       11.94      5.91 o 
   0  -3  13      503.20      552.79     40.67 o 
   1  -3  13      144.03      166.51     10.53 o 
   2  -3  13        5.74        5.72      4.56 o 
   3  -3  13       42.65       37.08      5.86 o 
   4  -3  13      113.23      119.74      8.96 o 
   5  -3  13      154.62      139.79      9.64 o 
   6  -3  13       27.97       10.88      5.24 o 
   7  -3  13        0.00       -1.05      5.24 o 
  -3  -2  13      164.53      193.32     16.75 o 
  -2  -2  13      209.04      230.74     11.67 o 
  -1  -2  13       15.06        5.81      5.04 o 
   0  -2  13      521.25      577.30     19.12 o 
   1  -2  13        2.63       -0.73      4.22 o 
   2  -2  13       37.07       25.24      5.04 o 
   3  -2  13        1.83        9.78      7.18 o 
   4  -2  13      147.93      148.71     10.77 o 
   5  -2  13      165.79      195.82     10.96 o 
   6  -2  13       68.01       60.54      6.77 o 
   7  -2  13      170.56      219.28     11.98 o 
   8  -2  13       48.86       54.29      8.37 o 
  -4  -1  13        0.84       -3.35      7.18 o 
  -3  -1  13      423.29      486.18     24.88 o 
  -2  -1  13       17.55       23.01      5.24 o 
  -1  -1  13      103.55       63.65     13.64 o 
   0  -1  13      156.18      186.27     12.44 o 
   1  -1  13       96.90      106.48     20.10 o 
   2  -1  13      110.43       95.30      7.42 o 
   3  -1  13      544.37      578.76     18.57 o 
   4  -1  13       10.14        4.01      6.46 o 
   5  -1  13      146.59      161.23     12.44 o 
   6  -1  13        6.64        3.11      4.40 o 
   7  -1  13      157.36      198.20     11.30 o 
   8  -1  13       39.58       45.23      6.59 o 
   9  -1  13       74.09       89.00      8.62 o 
  -3   0  13      448.61      477.63     17.71 o 
  -2   0  13        2.21       -2.23      4.02 o 
  -1   0  13        4.28        1.96      3.88 o 
   0   0  13      277.50      282.69     11.49 o 
   1   0  13      677.02      754.91     28.47 o 
   2   0  13       10.52        2.74      3.83 o 
   3   0  13      127.39      126.79      8.10 o 
   4   0  13      106.47      100.64      7.42 o 
   5   0  13      217.18      243.39     11.30 o 
   6   0  13        0.24       -0.15      5.26 o 
   7   0  13      210.29      252.38     12.01 o 
   8   0  13      138.70      178.30     10.83 o 
   9   0  13       18.93       13.37      5.58 o 
  -5   1  13       81.28       73.40     24.17 o 
  -4   1  13       49.59       49.66      6.25 o 
  -3   1  13      314.33      315.24     10.12 o 
  -2   1  13        5.74        3.76      2.74 o 
  -1   1  13       22.42       12.61      4.55 o 
   0   1  13       10.12        9.67      4.02 o 
   1   1  13      233.46      227.71     11.96 o 
   2   1  13        8.78        3.13      3.33 o 
   3   1  13       69.06       64.43      5.72 o 
   4   1  13      579.06      641.11     38.76 o 
   5   1  13       21.96       25.86      5.74 o 
   6   1  13        1.15       -3.72      3.72 o 
   7   1  13      399.15      412.41     21.29 o 
   8   1  13      932.97     1167.83     43.07 o 
   9   1  13        0.11        5.50      7.66 o 
  10   1  13      158.29      167.99     15.79 o 
  -5   2  13       35.18       26.69      6.40 o 
  -4   2  13       96.76       99.51     21.77 o 
  -3   2  13      212.19      221.32      8.06 o 
  -2   2  13       64.16       46.00      6.08 o 
  -1   2  13      521.97      552.88     15.16 o 
   0   2  13      347.05      313.59      9.27 o 
   1   2  13      185.28      133.27      5.86 o 
   2   2  13      267.14      267.20      8.28 o 
   3   2  13        5.27       16.53      3.88 o 
   4   2  13      695.40      727.67     23.93 o 
   5   2  13       87.80       88.01      6.59 o 
   6   2  13      131.09      130.80      8.28 o 
   7   2  13      559.06      580.21     18.60 o 
   8   2  13      406.40      461.52     16.41 o 
   9   2  13        2.75        5.23      5.04 o 
  10   2  13      131.70      134.68      9.98 o 
  -5   3  13       10.26        5.23      6.46 o 
  -4   3  13       75.99       59.97      6.88 o 
  -3   3  13        1.20        1.91      3.47 o 
  -2   3  13       13.07        7.39      2.55 o 
  -1   3  13      253.18      260.42      9.67 o 
   0   3  13      134.96      122.45      8.45 o 
   1   3  13        0.66        3.78      2.66 o 
   2   3  13      771.22      851.38     18.64 o 
   3   3  13      380.59      319.69      9.24 o 
   4   3  13      460.92      437.06     11.58 o 
   5   3  13      746.05      820.50     22.98 o 
   6   3  13      362.66      358.36     13.18 o 
   7   3  13      541.98      579.83     31.10 o 
   8   3  13       28.86       34.68      7.90 o 
   9   3  13        0.60       -4.56      4.56 o 
  10   3  13        7.51       13.40      7.66 o 
  -5   4  13        0.91       11.01      8.13 o 
  -4   4  13       13.14        3.35      7.66 o 
  -3   4  13      515.76      627.15     19.35 o 
  -2   4  13        0.78        2.39      3.54 o 
  -1   4  13       63.41       38.70      3.92 o 
   0   4  13        8.45       10.45      3.01 o 
   1   4  13       25.97       17.90      4.11 o 
   2   4  13      382.41      387.39     10.59 o 
   3   4  13       25.40       20.15      3.73 o 
   4   4  13      697.50      703.51     22.12 o 
   5   4  13      595.50      596.24     14.44 o 
   6   4  13        2.25        6.19      2.92 o 
   7   4  13       65.96       50.03      5.58 o 
   8   4  13      221.25      248.23     10.81 o 
   9   4  13        8.49        5.37      4.56 o 
  10   4  13       83.52       54.55     10.05 o 
  -5   5  13      119.69      128.72     14.83 o 
  -4   5  13        0.13       -6.22      7.18 o 
  -3   5  13      169.32      235.61     16.27 o 
  -2   5  13       17.29       10.86      6.94 o 
  -1   5  13       42.09       26.55      4.83 o 
   0   5  13       65.87       69.67     13.40 o 
   1   5  13      717.05      746.53     21.48 o 
   2   5  13        0.58        2.67      3.54 o 
   3   5  13        4.23        5.46      2.75 o 
   4   5  13      458.08      507.25     12.74 o 
   5   5  13      792.14      794.00     17.81 o 
   6   5  13        2.67       -0.16      2.85 o 
   7   5  13      295.70      274.96      8.99 o 
   8   5  13       50.88       49.32      4.97 o 
   9   5  13       28.20       15.98      5.24 o 
  10   5  13        3.52        0.48      6.70 o 
  -4   6  13       23.90       14.66      5.50 o 
  -3   6  13      294.42      394.57     14.78 o 
  -2   6  13      123.45      132.00     16.99 o 
  -1   6  13       44.96       34.25      5.04 o 
   0   6  13       46.19       56.12     14.60 o 
   1   6  13      230.50      223.71     16.03 o 
   2   6  13       72.10       59.70      5.98 o 
   3   6  13       33.31       29.04      4.56 o 
   4   6  13      238.83      208.59     13.75 o 
   5   6  13      187.71      156.40     23.45 o 
   6   6  13       18.53        6.36      4.02 o 
   7   6  13       31.27       34.90      4.07 o 
   8   6  13      162.92      149.04      9.88 o 
   9   6  13      150.19      137.62      9.54 o 
  10   6  13       65.85       52.23      6.59 o 
  -4   7  13       85.01       85.63     19.62 o 
  -3   7  13      156.97      207.42     11.24 o 
  -2   7  13       40.62       56.37      6.20 o 
  -1   7  13      106.63       69.74     10.29 o 
   0   7  13      333.00      394.65     14.69 o 
   1   7  13       95.17      106.06      7.76 o 
   2   7  13      100.86       66.32      6.20 o 
   3   7  13       62.55       47.88      5.41 o 
   4   7  13      128.59      134.17      8.28 o 
   5   7  13      165.37      179.83      9.81 o 
   6   7  13      462.59      428.83     14.88 o 
   7   7  13       46.34       25.47      6.94 o 
   8   7  13        0.56       -1.67      4.06 o 
   9   7  13        9.99       -2.39      4.74 o 
  -3   8  13       44.39       87.97      7.93 o 
  -2   8  13       90.31      107.72      8.58 o 
  -1   8  13       60.59       66.64      6.59 o 
   0   8  13        7.46       11.74      4.36 o 
   1   8  13      449.08      469.92     23.69 o 
   2   8  13      211.16      194.07     10.13 o 
   3   8  13       46.68       35.37      4.90 o 
   4   8  13        3.28        3.50      3.88 o 
   5   8  13        0.11        0.60      3.88 o 
   6   8  13       16.04        4.49      4.02 o 
   7   8  13      103.66       75.56      6.93 o 
   8   8  13       57.05       43.46      6.06 o 
   9   8  13       29.50       24.94     11.72 o 
  -3   9  13       67.82      129.12      9.53 o 
  -2   9  13      218.54      284.03     15.79 o 
  -1   9  13       63.83       85.04     12.92 o 
   0   9  13      117.78      162.08     11.96 o 
   1   9  13      133.44      147.22      9.57 o 
   2   9  13       11.08        5.74      5.74 o 
   3   9  13       42.28       34.72      6.22 o 
   4   9  13      142.85      131.59      8.80 o 
   5   9  13        3.96        7.66      4.02 o 
   6   9  13        1.59        0.82      4.22 o 
   7   9  13        2.33       -4.55      4.55 o 
   8   9  13       96.89       74.98     10.77 o 
  -2  10  13        3.31        7.52      5.72 o 
  -1  10  13        0.03       -2.39      4.59 o 
   0  10  13       93.14      134.55      9.40 o 
   1  10  13       31.21       27.72      5.51 o 
   2  10  13       41.36       44.18      5.86 o 
   3  10  13      176.02      191.64     16.75 o 
   4  10  13       65.48       41.56      6.06 o 
   5  10  13        8.13        3.46      4.24 o 
   6  10  13        0.21       -3.75      4.79 o 
   7  10  13        6.43        5.26      4.56 o 
   8  10  13      148.20      117.95      9.19 o 
  -1  11  13       63.31       86.25     12.92 o 
   0  11  13       13.96       23.05      5.72 o 
   1  11  13      211.44      211.89     12.13 o 
   2  11  13       31.87       17.88      5.24 o 
   3  11  13      111.73      105.90      8.58 o 
   4  11  13       68.32       65.48      7.22 o 
   5  11  13       12.26        9.83      5.04 o 
   6  11  13        0.23        1.81      5.26 o 
   7  11  13        5.73        2.90      5.38 o 
   1  12  13       89.14       69.43      7.76 o 
   2  12  13        1.13        4.60      5.24 o 
   3  12  13        6.42        0.40      4.90 o 
   4  12  13       70.13       55.32      7.11 o 
   2  -4  14        5.98        4.04      5.29 o 
   3  -4  14        2.26        3.74      5.38 o 
  -1  -3  14      144.97      169.60     11.33 o 
   0  -3  14       96.20      111.95     14.83 o 
   1  -3  14       84.19       88.10     10.53 o 
   2  -3  14       16.01       10.28      8.13 o 
   3  -3  14       46.86       41.33      6.40 o 
   4  -3  14        0.53        3.60      5.04 o 
   5  -3  14        5.43        9.19      4.90 o 
   6  -3  14        0.29        6.22      5.41 o 
  -2  -2  14       21.55       15.11      6.06 o 
  -1  -2  14      260.18      277.11     12.84 o 
   0  -2  14      109.36      106.24     13.64 o 
   1  -2  14      346.35      381.45     15.23 o 
   2  -2  14       50.15       19.05      5.51 o 
   3  -2  14       10.91        6.70      7.66 o 
   4  -2  14       13.12       11.62      4.90 o 
   5  -2  14        5.49        8.86      4.56 o 
   6  -2  14      226.36      258.04     12.80 o 
   7  -2  14      203.93      272.61     14.04 o 
  -3  -1  14        0.64        3.35      6.70 o 
  -2  -1  14      139.76      138.65     17.94 o 
  -1  -1  14      150.51      174.10     17.47 o 
   0  -1  14        9.19        8.03      4.48 o 
   1  -1  14      506.80      525.01     52.88 o 
   2  -1  14      147.36      123.50      8.72 o 
   3  -1  14      123.54       94.04      7.69 o 
   4  -1  14      227.28      246.75     12.01 o 
   5  -1  14        0.10        2.00      4.56 o 
   6  -1  14      388.15      486.77     17.74 o 
   7  -1  14      276.63      311.77     41.87 o 
   8  -1  14       26.09       27.38      6.25 o 
  -3   0  14      139.89      139.73     13.40 o 
  -2   0  14      180.33      182.88     17.47 o 
  -1   0  14       10.92        0.96      9.57 o 
   0   0  14        3.37       -2.05      4.22 o 
   1   0  14       60.50       56.51     11.48 o 
   2   0  14       11.68       12.37      4.22 o 
   3   0  14       22.26       17.42      5.02 o 
   4   0  14      142.43      148.52      9.81 o 
   5   0  14       36.10       26.56      5.08 o 
   6   0  14      236.35      282.26     12.51 o 
   7   0  14      158.45      195.75     11.67 o 
   8   0  14       38.31       30.88      5.91 o 
  -3   1  14       89.56       89.96     11.48 o 
  -2   1  14       56.72       51.53      6.25 o 
  -1   1  14        1.96        9.09      4.36 o 
   0   1  14       47.59       31.68      4.90 o 
   1   1  14       84.53       71.73      6.40 o 
   2   1  14        5.28        6.70      3.83 o 
   3   1  14      271.25      243.04     10.62 o 
   4   1  14      204.68      210.81     16.03 o 
   5   1  14       30.32       12.95      5.02 o 
   6   1  14      289.59      306.33     16.27 o 
   7   1  14        9.58       18.51     10.77 o 
   8   1  14       48.28       28.64      6.09 o 
   9   1  14        8.84       10.11      5.72 o 
  -4   2  14      116.90       95.98      8.62 o 
  -3   2  14        7.15        6.73      4.70 o 
  -2   2  14       58.58       37.00      3.79 o 
  -1   2  14       17.27       14.24      3.47 o 
   0   2  14       14.20       10.43      4.07 o 
   1   2  14      162.68      156.40      8.72 o 
   2   2  14      129.09       98.59      9.33 o 
   3   2  14      865.02      884.01     24.64 o 
   4   2  14      346.46      378.43     13.82 o 
   5   2  14       89.02       81.27      6.93 o 
   6   2  14       71.63       80.76      7.08 o 
   7   2  14      360.11      417.41     17.23 o 
   8   2  14      117.12       78.72     13.16 o 
   9   2  14       87.13       97.37      8.62 o 
  -4   3  14       62.09       40.20      9.09 o 
  -3   3  14        4.70        2.70      3.85 o 
  -2   3  14        3.39        7.06      3.29 o 
  -1   3  14        0.13        2.40      3.16 o 
   0   3  14       13.27        6.48      5.14 o 
   1   3  14        6.22        6.31      3.10 o 
   2   3  14       26.38       20.31      3.55 o 
   3   3  14      790.66      825.63     23.28 o 
   4   3  14      418.42      468.10     22.01 o 
   5   3  14      672.87      688.60     28.95 o 
   6   3  14      312.26      299.86     19.86 o 
   7   3  14      222.78      240.08     12.20 o 
   8   3  14        0.21       -2.36      4.56 o 
   9   3  14       65.63       59.76      7.01 o 
  -4   4  14        9.71        0.48      8.13 o 
  -3   4  14       75.74       57.57      9.81 o 
  -2   4  14      432.46      478.50     16.39 o 
  -1   4  14       10.39        7.44      4.02 o 
   0   4  14      558.02      574.48     21.53 o 
   1   4  14       47.80       35.65      3.93 o 
   2   4  14      633.91      653.21     15.59 o 
   3   4  14      566.38      560.47     24.95 o 
   4   4  14      119.18      105.36     13.97 o 
   5   4  14        1.64        2.25      3.88 o 
   6   4  14      690.27      739.78     21.78 o 
   7   4  14      110.41      115.24      8.24 o 
   8   4  14       39.42       19.97      5.04 o 
   9   4  14       63.42       55.46      7.90 o 
  -4   5  14      244.24      300.99     20.58 o 
  -3   5  14      147.35      118.72      8.72 o 
  -2   5  14      214.21      176.76     18.90 o 
  -1   5  14      158.51      193.24     10.28 o 
   0   5  14      278.81      282.80     14.12 o 
   1   5  14        4.37        4.73      4.50 o 
   2   5  14       84.02       81.48      6.88 o 
   3   5  14     1188.13     1181.00     44.98 o 
   4   5  14      266.19      223.00     10.42 o 
   5   5  14      153.16      109.62     12.85 o 
   6   5  14       11.74       10.10      3.57 o 
   7   5  14      110.03      112.06      7.69 o 
   8   5  14       16.35        9.27      4.83 o 
   9   5  14       11.30       10.83      5.51 o 
  -3   6  14       39.35       12.32      5.24 o 
  -2   6  14      385.81      300.41     14.83 o 
  -1   6  14      261.60      338.91     13.63 o 
   0   6  14      907.69      942.50     56.23 o 
   1   6  14       55.57       43.48     10.05 o 
   2   6  14        9.60        6.70      3.72 o 
   3   6  14       95.42       77.02      6.59 o 
   4   6  14      452.20      447.71     15.55 o 
   5   6  14      118.25       78.80      7.08 o 
   6   6  14      217.30      199.40     21.53 o 
   7   6  14      149.70      134.33     13.88 o 
   8   6  14        0.72        0.18      4.36 o 
   9   6  14        1.69       -0.26      5.26 o 
  -3   7  14      194.68      234.08     12.07 o 
  -2   7  14       89.57      129.41      9.31 o 
  -1   7  14      392.60      493.84     17.51 o 
   0   7  14      189.26      202.24     21.06 o 
   1   7  14      226.37      199.70     10.62 o 
   2   7  14        3.20        3.74      3.88 o 
   3   7  14      359.54      324.45     12.86 o 
   4   7  14       70.54       49.12      5.72 o 
   5   7  14      168.44      150.36     21.53 o 
   6   7  14        0.79       -2.37      4.02 o 
   7   7  14       52.00       44.26      7.18 o 
   8   7  14       26.66        9.19      4.70 o 
   9   7  14        7.07       11.48      5.38 o 
  -3   8  14       68.45       70.36      7.69 o 
  -2   8  14        0.80        2.97      4.94 o 
  -1   8  14      232.63      295.33     12.80 o 
   0   8  14       53.19       36.62      6.06 o 
   1   8  14       93.14       57.79      6.74 o 
   2   8  14        6.19        8.96      4.22 o 
   3   8  14      152.49      139.20      8.96 o 
   4   8  14       48.81       38.71     10.05 o 
   5   8  14      226.96      216.99     10.65 o 
   6   8  14      295.78      255.57     11.50 o 
   7   8  14       16.70       19.18      5.02 o 
   8   8  14        8.18        7.28      5.26 o 
   9   8  14        0.48       -1.16      4.83 o 
  -2   9  14       38.81       74.87      8.16 o 
  -1   9  14        5.35       19.56      5.38 o 
   0   9  14       11.17        7.42      9.33 o 
   1   9  14      465.81      445.24     16.57 o 
   2   9  14      393.07      422.47     16.05 o 
   3   9  14        0.15        6.39      4.55 o 
   4   9  14       24.82       22.56      5.29 o 
   5   9  14       62.78       41.50      5.91 o 
   6   9  14       16.90        9.08      7.42 o 
   7   9  14       77.67       57.40      6.93 o 
   8   9  14        1.10       -0.92      4.56 o 
  -1  10  14        0.80       11.63      5.49 o 
   0  10  14       10.78        6.98      7.18 o 
   1  10  14       30.19       15.75      5.38 o 
   2  10  14       50.83       41.65      5.98 o 
   3  10  14        0.11        1.33      3.79 o 
   4  10  14       63.56       68.35      7.08 o 
   5  10  14        8.08        7.33      4.22 o 
   6  10  14       72.45       63.94     10.05 o 
   7  10  14       39.21       30.29      6.06 o 
   1  11  14       71.95       96.48      8.72 o 
   2  11  14       25.65       21.76      5.38 o 
   3  11  14        5.43       12.94      5.17 o 
   4  11  14        5.80        9.06      5.04 o 
   5  11  14       20.36       13.82      5.04 o 
   6  11  14       71.62       69.00     14.36 o 
   0  -2  15        0.72       -1.21      5.38 o 
   1  -2  15        4.86        0.61      9.33 o 
   2  -2  15        0.32        3.83      5.51 o 
   3  -2  15       34.36       22.80      6.20 o 
   4  -2  15        8.53        6.22      5.24 o 
   5  -2  15       59.78       71.68      7.82 o 
  -1  -1  15      116.17       91.29      8.62 o 
   0  -1  15        2.26        4.41      4.90 o 
   1  -1  15       22.87       19.57      5.17 o 
   2  -1  15      156.61      165.99     10.42 o 
   3  -1  15       27.37       13.64      6.46 o 
   4  -1  15       44.41       24.09      5.75 o 
   5  -1  15      227.07      245.46     12.84 o 
   6  -1  15        7.65       10.53      6.70 o 
   7  -1  15       15.86       10.69      5.91 o 
  -2   0  15        4.97       -4.35      5.24 o 
  -1   0  15      151.42      145.31      9.80 o 
   0   0  15       37.49       24.12      5.17 o 
   1   0  15       20.69       13.15      4.83 o 
   2   0  15      542.31      561.08     18.72 o 
   3   0  15        7.39        6.15      4.36 o 
   4   0  15       32.74       27.02      5.24 o 
   5   0  15      367.64      454.18     26.08 o 
   6   0  15      215.29      259.26     15.79 o 
   7   0  15      126.00      118.99     20.10 o 
  -2   1  15       80.30       69.39      7.44 o 
  -1   1  15       84.40       83.25     13.88 o 
   0   1  15       10.86        9.25      8.61 o 
   1   1  15        6.25        3.61      4.36 o 
   2   1  15      527.84      530.05     40.91 o 
   3   1  15      258.15      275.40     12.13 o 
   4   1  15      330.61      343.56     13.63 o 
   5   1  15      132.90      145.94      9.80 o 
   6   1  15      103.06      109.98      8.58 o 
   7   1  15        0.70        2.62      4.56 o 
   8   1  15      165.76      184.16     14.83 o 
  -3   2  15        1.76       11.01      8.13 o 
  -2   2  15        5.67        8.37      5.08 o 
  -1   2  15       25.04       22.72      9.57 o 
   0   2  15        9.71        3.35      4.40 o 
   1   2  15      331.63      341.86     13.29 o 
   2   2  15      282.35      243.08     11.03 o 
   3   2  15       58.50       70.70      6.88 o 
   4   2  15        8.16        3.79      4.36 o 
   5   2  15      384.84      453.12     16.20 o 
   6   2  15       27.72       31.18      6.46 o 
   7   2  15        6.92        6.95      4.90 o 
   8   2  15        8.05        8.04      5.04 o 
  -3   3  15       30.67       25.84      8.13 o 
  -2   3  15       18.04       24.47      5.17 o 
  -1   3  15       87.73       69.28      7.08 o 
   0   3  15        0.04        9.42      4.36 o 
   1   3  15      151.85      160.26     23.45 o 
   2   3  15      528.07      580.79     18.33 o 
   3   3  15       22.94       20.67     10.29 o 
   4   3  15      156.51      134.49      8.72 o 
   5   3  15       98.14      112.16      8.16 o 
   6   3  15       24.53       44.56      7.18 o 
   7   3  15        9.09        7.28      4.90 o 
   8   3  15      151.85      174.15     20.10 o 
   9   3  15        1.09        3.32      5.72 o 
  -3   4  15       90.59       53.26      6.54 o 
  -2   4  15       62.95       92.88     10.77 o 
  -1   4  15       92.97       82.01     17.94 o 
   0   4  15        2.62       10.54      6.46 o 
   1   4  15      177.61      155.63      9.57 o 
   2   4  15      536.14      602.90     29.91 o 
   3   4  15       21.49       24.67      4.90 o 
   4   4  15      365.80      321.83     12.80 o 
   5   4  15      410.96      440.00     15.47 o 
   6   4  15        2.07        1.81      4.56 o 
   7   4  15        3.48        1.75      4.48 o 
   8   4  15        0.32        3.50      5.24 o 
   9   4  15        9.78       10.29      5.75 o 
  -3   5  15      198.98      252.71     12.65 o 
  -2   5  15        2.23        3.33      4.70 o 
  -1   5  15      286.25      295.05     12.66 o 
   0   5  15       67.09       47.47      6.06 o 
   1   5  15      135.60      141.43      7.45 o 
   2   5  15      376.85      384.18     14.35 o 
   3   5  15      158.44      115.52      8.12 o 
   4   5  15      245.05      201.27     10.34 o 
   5   5  15      189.83      164.61     14.83 o 
   6   5  15        7.02        5.74      7.18 o 
   7   5  15        1.22        7.74      4.83 o 
   8   5  15        5.25        5.87      6.22 o 
   9   5  15       42.47       26.02      6.06 o 
  -2   6  15        2.63       12.70      5.17 o 
  -1   6  15      904.09      990.61     76.56 o 
   0   6  15       30.86       43.23      5.91 o 
   1   6  15      287.28      293.09     14.12 o 
   2   6  15      210.37      178.50     10.15 o 
   3   6  15       11.82        6.70      4.40 o 
   4   6  15       42.29       27.24      5.38 o 
   5   6  15        0.05       -2.07      4.22 o 
   6   6  15        2.54        5.41      4.56 o 
   7   6  15        0.16       -2.87      6.70 o 
   8   6  15       12.97       20.58      8.13 o 
   9   6  15      101.78      130.16     14.36 o 
  -2   7  15       63.87       95.21      9.33 o 
  -1   7  15      418.84      427.85     16.99 o 
   0   7  15        1.60        7.05      4.90 o 
   1   7  15      601.40      625.71     20.45 o 
   2   7  15      153.30      138.97     11.25 o 
   3   7  15       28.65       13.88      4.74 o 
   4   7  15       64.22       35.10      9.57 o 
   5   7  15       55.07       30.77      6.70 o 
   6   7  15      121.65       71.49      9.81 o 
   7   7  15        5.41        2.39      4.40 o 
   8   7  15       29.05       23.75      5.98 o 
  -2   8  15      253.60      346.86     14.92 o 
  -1   8  15      222.68      213.90     27.04 o 
   0   8  15       14.55        5.13      4.59 o 
   1   8  15      152.04      167.13     10.47 o 
   2   8  15      128.16      101.50      7.95 o 
   3   8  15        0.10        0.17      4.22 o 
   4   8  15       74.17       46.39      5.91 o 
   5   8  15       62.99       43.96     12.68 o 
   6   8  15      920.29      919.25     38.28 o 
   7   8  15       73.85       58.91     10.77 o 
   8   8  15        1.09        3.11      5.50 o 
  -1   9  15       56.59       40.99      7.01 o 
   0   9  15        7.73       17.14      5.51 o 
   1   9  15        1.60       -1.84      4.56 o 
   2   9  15      110.77       79.55      7.76 o 
   3   9  15       45.89       40.71      7.90 o 
   4   9  15        1.62        3.40      4.48 o 
   5   9  15       37.12       40.40      5.91 o 
   6   9  15      213.58      221.15     21.53 o 
   7   9  15      125.31      117.78      9.26 o 
   0  10  15        0.05        4.29      5.39 o 
   1  10  15        0.32        4.12      4.78 o 
   2  10  15        0.38       -2.19      4.83 o 
   3  10  15      116.57      134.51      9.80 o 
   4  10  15       11.06       12.76      5.58 o 
   5  10  15      127.18      164.56     10.62 o 
   6  10  15       14.71        4.55      5.24 o 
   3  11  15       88.10       82.26      8.38 o 
   4  11  15        5.23       18.03      8.85 o 
   2  -1  16       42.34       37.09      6.59 o 
   3  -1  16      250.95      300.84     14.01 o 
   4  -1  16       15.28       17.11      5.72 o 
   0   0  16      138.98      135.09      9.94 o 
   1   0  16       33.93       16.79      5.38 o 
   2   0  16      242.49      240.87     12.46 o 
   3   0  16       41.57       38.45      6.59 o 
   4   0  16      106.66      127.57      9.74 o 
   5   0  16       18.92       19.27      5.58 o 
   6   0  16      133.91      145.16     10.42 o 
  -1   1  16       12.20        5.12      5.58 o 
   0   1  16      157.23      128.25     12.44 o 
   1   1  16      178.54      208.77     22.01 o 
   2   1  16       25.46       34.20      7.66 o 
   3   1  16       35.88       37.61      5.91 o 
   4   1  16      284.25      349.84     29.43 o 
   5   1  16       22.12       22.22      5.58 o 
   6   1  16       85.78      101.37     19.62 o 
   7   1  16       54.73       48.14      7.08 o 
  -1   2  16      120.49      134.52     19.62 o 
   0   2  16       20.12       17.62      5.51 o 
   1   2  16      214.48      243.19     11.84 o 
   2   2  16        0.02       -5.12      5.26 o 
   3   2  16      760.26      903.50     26.29 o 
   4   2  16      385.32      448.45     23.21 o 
   5   2  16        3.63        6.52      8.61 o 
   6   2  16        0.19       -0.43      5.02 o 
   7   2  16       12.48        2.93      5.04 o 
  -1   3  16        7.17       11.96      8.13 o 
   0   3  16      417.96      465.13     24.40 o 
   1   3  16      163.04      149.78     11.96 o 
   2   3  16       23.66       17.89      5.04 o 
   3   3  16      118.35      110.81      8.50 o 
   4   3  16      553.11      624.53     22.97 o 
   5   3  16        2.01       -0.72      4.40 o 
   6   3  16        1.10       -2.82      4.70 o 
   7   3  16        2.55        0.85      5.17 o 
   8   3  16        5.11        3.68      6.94 o 
  -1   4  16       10.23       17.21      7.42 o 
   0   4  16      133.99      173.23     15.31 o 
   1   4  16       93.84       82.31     11.96 o 
   2   4  16       40.25       40.67      9.57 o 
   3   4  16      163.27      144.99     14.36 o 
   4   4  16       71.75       55.99     10.05 o 
   5   4  16        0.42        0.48      4.74 o 
   6   4  16        6.91        9.33      4.74 o 
   7   4  16       35.87       24.94     10.05 o 
   8   4  16       36.57       29.09      6.46 o 
  -1   5  16        5.77        2.56      4.90 o 
   0   5  16      261.27      299.54     19.38 o 
   1   5  16       18.11       19.35      4.29 o 
   2   5  16      199.17      198.03     11.30 o 
   3   5  16      248.70      246.44     18.18 o 
   4   5  16       36.25       21.53      7.66 o 
   5   5  16       58.60       47.37      9.09 o 
   6   5  16       27.44       26.32      9.09 o 
   7   5  16        3.68       -5.26      7.18 o 
   8   5  16        1.45       -4.31      8.13 o 
  -1   6  16       29.46        8.16      5.39 o 
   0   6  16      509.43      582.67     19.93 o 
   1   6  16       87.22       62.93      9.33 o 
   2   6  16       12.65       11.01      4.74 o 
   3   6  16      107.07       89.45      7.61 o 
   4   6  16       12.32        3.83      4.56 o 
   5   6  16       46.46       21.53      8.13 o 
   6   6  16        1.68       -2.87      7.18 o 
   7   6  16       10.03       21.06      8.61 o 
   8   6  16       17.96       27.75      9.09 o 
  -1   7  16        0.21       -2.44      5.13 o 
   0   7  16      138.92      155.39     10.47 o 
   1   7  16       55.15       37.31      6.09 o 
   2   7  16       72.41       62.36      6.93 o 
   3   7  16       23.14       15.59      5.74 o 
   4   7  16       18.86       24.11      9.81 o 
   5   7  16        3.49        4.79      4.36 o 
   6   7  16       86.80       64.05     10.29 o 
   7   7  16       22.40       20.10      7.66 o 
   0   8  16      244.45      259.16     13.63 o 
   1   8  16       39.75       23.78      6.09 o 
   2   8  16       18.08       11.01      5.04 o 
   3   8  16       36.28       28.19      5.38 o 
   4   8  16       39.29       28.18      5.72 o 
   5   8  16      120.91      107.84     14.83 o 
   6   8  16      110.78       76.17      7.95 o 
   7   8  16      624.52      673.65     21.99 o 
   1   9  16        9.02        0.42      5.38 o 
   2   9  16       12.97       18.74      9.33 o 
   3   9  16        1.63       -1.60      4.48 o 
   4   9  16      281.43      326.31     17.94 o 
   5   9  16       34.86       24.31      6.06 o 
   6   9  16      116.59       96.92      8.80 o 
   3  10  16       26.06       40.70      7.11 o 
   4  10  16       91.45      106.75     11.96 o 
   2   1  17      311.98      348.48     21.77 o 
   3   1  17       72.85       68.41      7.90 o 
   4   1  17      100.92       89.04      8.58 o 
   1   2  17        0.83        4.82      9.33 o 
   2   2  17      109.90       99.36     14.60 o 
   3   2  17      160.20      140.30     10.08 o 
   4   2  17       14.15       10.77      5.38 o 
   5   2  17       80.49       60.23      7.27 o 
   6   2  17       21.25       24.16     11.72 o 
   0   3  17       44.66       26.32      9.57 o 
   1   3  17        8.23        2.87      8.61 o 
   2   3  17      170.01      164.61     16.27 o 
   3   3  17       79.16       66.36     16.03 o 
   4   3  17        7.22        3.29      5.50 o 
   5   3  17       43.82       28.96      6.20 o 
   6   3  17        2.84        1.00      5.38 o 
   0   4  17       15.62        2.39      8.13 o 
   1   4  17       51.86       55.03     10.53 o 
   2   4  17      203.36      231.13     18.18 o 
   3   4  17        0.05        1.44      7.66 o 
   4   4  17        4.90        7.66      7.66 o 
   5   4  17       26.75       11.96      7.66 o 
   6   4  17       29.07       12.44      8.61 o 
   7   4  17       15.37        6.18      5.58 o 
   0   5  17      127.73       89.01     11.48 o 
   1   5  17       13.20       15.31      7.18 o 
   2   5  17        4.64        9.09      7.66 o 
   3   5  17       42.66       19.62      8.13 o 
   4   5  17       52.29       50.25     10.53 o 
   5   5  17       25.90       23.45      8.61 o 
   6   5  17       31.85       22.97      9.09 o 
   7   5  17       14.63       13.40      9.09 o 
   0   6  17      356.93      331.40     14.50 o 
   1   6  17       44.09       29.67      6.74 o 
   2   6  17       13.04        3.35      6.22 o 
   3   6  17        3.59        6.70      6.22 o 
   4   6  17        5.77        6.22      7.66 o 
   5   6  17        5.53        5.74      8.13 o 
   6   6  17       78.01       84.70     12.44 o 
   1   7  17       25.94       27.12      6.09 o 
   2   7  17       19.89       18.47      9.09 o 
   3   7  17       93.13      103.74      9.26 o 
   4   7  17        0.30       -4.59      4.59 o 
   5   7  17        0.86       -4.79      5.74 o 
   6   7  17      112.67      111.50     12.92 o 
   2   8  17        0.57        3.56      5.29 o 
   3   8  17       18.61       20.95      6.70 o 
   4   8  17        4.05       13.40      5.75 o 
   5   8  17       22.22       18.69      8.13 o 
                                                 
